# Supplementary material for: Overexpression of the Peach Transcription Factor Early Bud-Break 1 Leads to More Branches in Poplar
Source: Front Plant Sci. 2021 Jun 17;12:681283. doi: 10.3389/fpls.2021.681283 (PMC8247907; doi:10.3389/fpls.2021.681283)
Supplement: Dataset S1 — Significantly-enriched GO terms of DEGs between PpEBB1-oe and WT poplars mentioned in this study. [file Data_Sheet_2.zip]

Archive with 9 entries (9 files):
- Dataset S1.xls
- Dataset S2.xls
- Dataset S3.xls
- Dataset S4.xls
- Dataset S5.xls
- Dataset S6.xls
- Dataset S7.xls
- Dataset S8.xls
- Dataset S9.xls
