# Supplementary material for: Overexpression of the Peach Transcription Factor Early Bud-Break 1 Leads to More Branches in Poplar
Source: Front Plant Sci. 2021 Jun 17;12:681283. doi: 10.3389/fpls.2021.681283 (PMC8247907; doi:10.3389/fpls.2021.681283)
Supplement: Dataset S1 — Significantly-enriched GO terms of DEGs between PpEBB1-oe and WT poplars mentioned in this study. [file Data_Sheet_2.zip › Dataset S1.xls]

## Sheet: Sheet1
Dataset S1. Significantly-enriched GO terms of DEGs between PpEBB1-oe and WT poplars mentioned in this study.
Category	Term	Name	p-value	DE_Gene	DE_Count	Up_Gene	Up_Count	Down_Gene	Down_Count	Links
Biological Process	GO:0009416	response to light stimulus	9.61431e-12	Potri.014G070800.v3.1|Potri.015G143200.v3.1|Potri.001G154200.v3.1|Potri.002G069600.v3.1|Potri.001G056700.v3.1|Potri.016G064300.v3.1|Potri.001G345400.v3.1|Potri.013G024400.v3.1|Potri.013G046500.v3.1|Potri.004G128400.v3.1|Potri.014G198400.v3.1|Potri.002G220200.v3.1|Potri.013G119800.v3.1|Potri.003G097400.v3.1|Potri.014G127700.v3.1|Potri.010G189800.v3.1|Potri.019G043300.v3.1|Potri.015G062200.v3.1|Pot…	175	Potri.017G017100.v3.1|Potri.007G100600.v3.1|Potri.002G060100.v3.1|Potri.001G026900.v3.1|Potri.014G070800.v3.1|Potri.001G233600.v3.1|Potri.002G035200.v3.1|Potri.002G069600.v3.1|Potri.012G018700.v3.1|Potri.010G212600.v3.1|Potri.007G016600.v3.1|Potri.006G086100.v3.1|Potri.005G161500.v3.1|Potri.T024100.v3.1|Potri.013G058300.v3.1|Potri.001G165000.v3.1|Potri.005G097700.v3.1|Potri.019G018600.v3.1|Potri.…	41	Potri.011G083100.v3.1|Potri.014G172400.v3.1|Potri.010G066900.v3.1|Potri.001G192600.v3.1|Potri.T016900.v3.1|Potri.004G138000.v3.1|Potri.006G255200.v3.1|Potri.017G118900.v3.1|Potri.001G282500.v3.1|Potri.002G119300.v3.1|Potri.001G289700.v3.1|Potri.001G407100.v3.1|Potri.008G112700.v3.1|Potri.008G116800.v3.1|Potri.002G189300.v3.1|Potri.013G024400.v3.1|Potri.009G170640.v3.1|Potri.001G301100.v3.1|Potri.…	134	http://amigo.geneontology.org/amigo/term/GO:0009416
Biological Process	GO:0009637	response to blue light	1.27968e-07	Potri.002G100600.v3.1|Potri.015G022100.v3.1|Potri.009G170520.v3.1|Potri.013G024400.v3.1|Potri.013G046500.v3.1|Potri.011G119500.v3.1|Potri.019G063100.v3.1|Potri.017G118900.v3.1|Potri.012G031100.v3.1|Potri.010G071200.v3.1|Potri.008G067300.v3.1|Potri.010G105700.v3.1|Potri.012G070900.v3.1|Potri.005G255500.v3.1|Potri.014G042600.v3.1|Potri.T099400.v3.1|Potri.008G135200.v3.1|Potri.T063500.v3.1|Potri.009…	33	Potri.007G135100.v3.1|Potri.001G165000.v3.1|Potri.017G081100.v3.1|Potri.019G018600.v3.1|Potri.002G100600.v3.1|Potri.005G161500.v3.1|Potri.010G071200.v3.1	7	Potri.012G070900.v3.1|Potri.011G083100.v3.1|Potri.019G063100.v3.1|Potri.009G170520.v3.1|Potri.002G006100.v3.1|Potri.008G067300.v3.1|Potri.011G119500.v3.1|Potri.013G024400.v3.1|Potri.009G170640.v3.1|Potri.005G255500.v3.1|Potri.015G022100.v3.1|Potri.016G115200.v3.1|Potri.T063500.v3.1|Potri.008G158200.v3.1|Potri.012G031100.v3.1|Potri.004G209700.v3.1|Potri.010G105700.v3.1|Potri.017G118900.v3.1|Potri.…	26	http://amigo.geneontology.org/amigo/term/GO:0009637
Biological Process	GO:0009642	response to light intensity	2.34968e-05	Potri.009G072900.v3.1|Potri.010G071200.v3.1|Potri.013G058300.v3.1|Potri.017G084000.v3.1|Potri.014G139500.v3.1|Potri.002G220200.v3.1|Potri.019G054800.v3.1|Potri.001G192600.v3.1|Potri.001G154200.v3.1|Potri.001G301100.v3.1|Potri.014G127700.v3.1|Potri.005G084200.v3.1|Potri.004G208600.v3.1|Potri.015G062200.v3.1|Potri.001G289700.v3.1|Potri.002G074900.v3.1|Potri.002G166300.v3.1|Potri.014G017300.v3.1|Pot…	38	Potri.007G135100.v3.1|Potri.002G074900.v3.1|Potri.009G072900.v3.1|Potri.006G240100.v3.1|Potri.002G149300.v3.1|Potri.004G208600.v3.1|Potri.014G070800.v3.1|Potri.010G071200.v3.1|Potri.013G058300.v3.1	9	Potri.014G139500.v3.1|Potri.018G110800.v3.1|Potri.008G171000.v3.1|Potri.010G066900.v3.1|Potri.001G192600.v3.1|Potri.014G017300.v3.1|Potri.013G014400.v3.1|Potri.002G119300.v3.1|Potri.001G289700.v3.1|Potri.002G166300.v3.1|Potri.015G062200.v3.1|Potri.019G045800.v3.1|Potri.005G084200.v3.1|Potri.004G019900.v3.1|Potri.008G116800.v3.1|Potri.001G301100.v3.1|Potri.017G041700.v3.1|Potri.001G154200.v3.1|Pot…	29	http://amigo.geneontology.org/amigo/term/GO:0009642
Biological Process	GO:0009644	response to high light intensity	0.000136202	Potri.001G154200.v3.1|Potri.017G084000.v3.1|Potri.014G139500.v3.1|Potri.002G220200.v3.1|Potri.001G192600.v3.1|Potri.001G301100.v3.1|Potri.005G084200.v3.1|Potri.015G062200.v3.1|Potri.001G289700.v3.1|Potri.002G166300.v3.1|Potri.014G017300.v3.1|Potri.006G240100.v3.1|Potri.008G171000.v3.1|Potri.002G119300.v3.1|Potri.010G066900.v3.1|Potri.008G158200.v3.1|Potri.002G215100.v3.1|Potri.008G101000.v3.1|Pot…	22	Potri.006G240100.v3.1	1	Potri.001G154200.v3.1|Potri.014G139500.v3.1|Potri.008G158200.v3.1|Potri.008G171000.v3.1|Potri.017G084000.v3.1|Potri.001G192600.v3.1|Potri.002G220200.v3.1|Potri.009G133500.v3.1|Potri.014G116800.v3.1|Potri.015G062200.v3.1|Potri.018G110800.v3.1|Potri.005G084200.v3.1|Potri.002G215100.v3.1|Potri.014G029700.v3.1|Potri.008G101000.v3.1|Potri.002G119300.v3.1|Potri.001G301100.v3.1|Potri.001G289700.v3.1|Pot…	21	http://amigo.geneontology.org/amigo/term/GO:0009644
Biological Process	GO:0010114	response to red light	0.000716728	Potri.009G033900.v3.1|Potri.006G255200.v3.1|Potri.002G025500.v3.1|Potri.002G026300.v3.1|Potri.008G067300.v3.1|Potri.015G022100.v3.1|Potri.018G127800.v3.1|Potri.006G086100.v3.1|Potri.001G233600.v3.1|Potri.013G070500.v3.1|Potri.016G115200.v3.1|Potri.013G046500.v3.1|Potri.T099400.v3.1|Potri.008G158200.v3.1|Potri.019G063100.v3.1|Potri.019G018600.v3.1|Potri.014G025800.v3.1|Potri.002G025800.v3.1|Potri.…	20	Potri.014G025800.v3.1|Potri.001G233600.v3.1|Potri.019G018600.v3.1|Potri.006G086100.v3.1	4	Potri.002G025800.v3.1|Potri.018G127800.v3.1|Potri.008G158200.v3.1|Potri.009G033900.v3.1|Potri.002G026300.v3.1|Potri.012G031100.v3.1|Potri.006G255200.v3.1|Potri.002G025500.v3.1|Potri.013G046500.v3.1|Potri.013G070500.v3.1|Potri.019G063100.v3.1|Potri.016G115200.v3.1|Potri.015G022100.v3.1|Potri.008G067300.v3.1|Potri.006G099500.v3.1|Potri.T099400.v3.1	16	http://amigo.geneontology.org/amigo/term/GO:0010114
Biological Process	GO:0010218	response to far red light	0.0026369	Potri.016G115200.v3.1|Potri.008G067300.v3.1|Potri.015G022100.v3.1|Potri.T024100.v3.1|Potri.001G165000.v3.1|Potri.006G099500.v3.1|Potri.006G255200.v3.1|Potri.013G046500.v3.1|Potri.017G081100.v3.1|Potri.T099400.v3.1|Potri.019G063100.v3.1|Potri.005G196700.v3.1|Potri.019G018600.v3.1|Potri.008G158200.v3.1|Potri.012G031100.v3.1|Potri.018G127800.v3.1	16	Potri.T024100.v3.1|Potri.001G165000.v3.1|Potri.017G081100.v3.1|Potri.019G018600.v3.1	4	Potri.008G158200.v3.1|Potri.019G063100.v3.1|Potri.012G031100.v3.1|Potri.006G255200.v3.1|Potri.013G046500.v3.1|Potri.016G115200.v3.1|Potri.015G022100.v3.1|Potri.005G196700.v3.1|Potri.018G127800.v3.1|Potri.008G067300.v3.1|Potri.006G099500.v3.1|Potri.T099400.v3.1	12	http://amigo.geneontology.org/amigo/term/GO:0010218
Biological Process	GO:0005983	starch catabolic process	0.000114568	Potri.003G085500.v3.1|Potri.010G229300.v3.1|Potri.010G092900.v3.1|Potri.017G093200.v3.1|Potri.016G028900.v3.1|Potri.010G062900.v3.1|Potri.013G076100.v3.1|Potri.002G100900.v3.1|Potri.008G174100.v3.1|Potri.014G147900.v3.1	10	--	0	Potri.010G092900.v3.1|Potri.010G229300.v3.1|Potri.013G076100.v3.1|Potri.002G100900.v3.1|Potri.003G085500.v3.1|Potri.010G062900.v3.1|Potri.016G028900.v3.1|Potri.017G093200.v3.1|Potri.014G147900.v3.1|Potri.008G174100.v3.1	10	http://amigo.geneontology.org/amigo/term/GO:0005983
Biological Process	GO:0005982	starch metabolic process	0.000207991	Potri.009G118800.v3.1|Potri.008G195100.v3.1|Potri.001G449500.v3.1|Potri.002G033400.v3.1|Potri.005G229700.v3.1|Potri.008G029300.v3.1|Potri.015G012400.v3.1|Potri.010G092900.v3.1|Potri.006G115100.v3.1|Potri.014G171800.v3.1|Potri.016G028900.v3.1|Potri.005G251000.v3.1|Potri.002G100900.v3.1|Potri.017G093200.v3.1|Potri.003G085500.v3.1|Potri.013G076100.v3.1|Potri.010G062900.v3.1|Potri.010G229300.v3.1|Pot…	20	--	0	Potri.005G229700.v3.1|Potri.003G085500.v3.1|Potri.017G093200.v3.1|Potri.010G092900.v3.1|Potri.002G033400.v3.1|Potri.010G229300.v3.1|Potri.009G118800.v3.1|Potri.002G100900.v3.1|Potri.013G076100.v3.1|Potri.005G251000.v3.1|Potri.010G062900.v3.1|Potri.015G012400.v3.1|Potri.014G171800.v3.1|Potri.016G028900.v3.1|Potri.001G449500.v3.1|Potri.008G029300.v3.1|Potri.014G147900.v3.1|Potri.008G195100.v3.1|Pot…	20	http://amigo.geneontology.org/amigo/term/GO:0005982
Biological Process	GO:0009744	response to sucrose	0.00101922	Potri.009G072900.v3.1|Potri.009G097800.v3.1|Potri.016G036900.v3.1|Potri.010G055400.v3.1|Potri.018G102400.v3.1|Potri.010G102900.v3.1|Potri.002G074900.v3.1|Potri.004G055900.v3.1|Potri.014G008900.v3.1|Potri.005G254100.v3.1|Potri.008G137900.v3.1|Potri.002G123000.v3.1|Potri.002G007100.v3.1|Potri.003G122700.v3.1|Potri.004G019900.v3.1|Potri.002G196100.v3.1|Potri.002G220400.v3.1|Potri.007G005800.v3.1|Pot…	23	Potri.002G074900.v3.1|Potri.017G081700.v3.1|Potri.009G097800.v3.1|Potri.014G023000.v3.1|Potri.009G072900.v3.1|Potri.010G102900.v3.1|Potri.008G137900.v3.1|Potri.002G123000.v3.1|Potri.018G102400.v3.1	9	Potri.018G124766.v3.1|Potri.014G120700.v3.1|Potri.008G010400.v3.1|Potri.002G007100.v3.1|Potri.010G055400.v3.1|Potri.003G122700.v3.1|Potri.007G005800.v3.1|Potri.004G019900.v3.1|Potri.002G196100.v3.1|Potri.005G254100.v3.1|Potri.002G220400.v3.1|Potri.016G036900.v3.1|Potri.014G008900.v3.1|Potri.004G055900.v3.1	14	http://amigo.geneontology.org/amigo/term/GO:0009744
Biological Process	GO:0006000	fructose metabolic process	0.00211653	Potri.016G108900.v3.1|Potri.016G106900.v3.1|Potri.001G279100.v3.1|Potri.002G069000.v3.1|Potri.005G191400.v3.1|Potri.006G094600.v3.1	6	Potri.006G094600.v3.1	1	Potri.002G069000.v3.1|Potri.005G191400.v3.1|Potri.016G106900.v3.1|Potri.001G279100.v3.1|Potri.016G108900.v3.1	5	http://amigo.geneontology.org/amigo/term/GO:0006000
Biological Process	GO:0019318	hexose metabolic process	0.0021726	Potri.005G078100.v3.1|Potri.002G214800.v3.1|Potri.010G055400.v3.1|Potri.006G094600.v3.1|Potri.008G083900.v3.1|Potri.014G140500.v3.1|Potri.006G070500.v3.1|Potri.006G022000.v3.1|Potri.005G254100.v3.1|Potri.010G042000.v3.1|Potri.001G335800.v3.1|Potri.016G106900.v3.1|Potri.002G007100.v3.1|Potri.001G279100.v3.1|Potri.013G005900.v3.1|Potri.002G069000.v3.1|Potri.004G129700.v3.1|Potri.008G189400.v3.1|Pot…	26	Potri.008G083900.v3.1|Potri.001G335800.v3.1|Potri.006G094600.v3.1|Potri.005G078100.v3.1|Potri.006G070500.v3.1	5	Potri.002G093300.v3.1|Potri.013G005900.v3.1|Potri.014G140500.v3.1|Potri.016G108900.v3.1|Potri.002G007100.v3.1|Potri.010G055400.v3.1|Potri.016G106900.v3.1|Potri.014G116800.v3.1|Potri.006G022000.v3.1|Potri.005G254100.v3.1|Potri.001G279100.v3.1|Potri.002G069000.v3.1|Potri.002G214800.v3.1|Potri.002G220400.v3.1|Potri.008G101000.v3.1|Potri.004G129700.v3.1|Potri.005G191400.v3.1|Potri.008G189400.v3.1|Pot…	21	http://amigo.geneontology.org/amigo/term/GO:0019318
Molecular Function	GO:0016157	sucrose synthase activity	0.00233354	Potri.017G139100.v3.1|Potri.001G317600.v3.1|Potri.013G095500.v3.1|Potri.018G124700.v3.1|Potri.015G029100.v3.1|Potri.017G057800.v3.1|Potri.012G037200.v3.1	7	Potri.015G029100.v3.1|Potri.012G037200.v3.1|Potri.017G139100.v3.1	3	Potri.013G095500.v3.1|Potri.001G317600.v3.1|Potri.018G124700.v3.1|Potri.017G057800.v3.1	4	http://amigo.geneontology.org/amigo/term/GO:0016157
Biological Process	GO:0016132	brassinosteroid biosynthetic process	3.10554e-07	Potri.001G270600.v3.1|Potri.005G047800.v3.1|Potri.002G069600.v3.1|Potri.008G067500.v3.1|Potri.014G179100.v3.1|Potri.001G270800.v3.1|Potri.010G245266.v3.1|Potri.002G126100.v3.1|Potri.004G235400.v3.1|Potri.009G033900.v3.1|Potri.010G189800.v3.1|Potri.007G018400.v3.1|Potri.007G026500.v3.1|Potri.005G124000.v3.1|Potri.001G270500.v3.1|Potri.008G012800.v3.1|Potri.008G013100.v3.1|Potri.004G183825.v3.1|Pot…	22	Potri.014G179100.v3.1|Potri.004G183825.v3.1|Potri.005G047800.v3.1|Potri.002G069600.v3.1|Potri.004G140900.v3.1	5	Potri.001G270300.v3.1|Potri.004G235400.v3.1|Potri.007G018400.v3.1|Potri.008G013100.v3.1|Potri.005G124000.v3.1|Potri.010G189800.v3.1|Potri.008G067500.v3.1|Potri.001G270500.v3.1|Potri.010G245266.v3.1|Potri.001G270800.v3.1|Potri.007G026500.v3.1|Potri.009G101700.v3.1|Potri.001G270600.v3.1|Potri.008G012800.v3.1|Potri.002G126100.v3.1|Potri.001G270400.v3.1|Potri.009G033900.v3.1	17	http://amigo.geneontology.org/amigo/term/GO:0016132
Biological Process	GO:0016131	brassinosteroid metabolic process	4.19498e-08	Potri.001G270600.v3.1|Potri.005G047800.v3.1|Potri.002G069600.v3.1|Potri.008G067500.v3.1|Potri.014G179100.v3.1|Potri.001G270800.v3.1|Potri.018G070900.v3.1|Potri.002G126100.v3.1|Potri.010G245266.v3.1|Potri.004G235400.v3.1|Potri.009G033900.v3.1|Potri.010G189800.v3.1|Potri.002G263800.v3.1|Potri.007G018400.v3.1|Potri.006G154500.v3.1|Potri.007G026500.v3.1|Potri.005G124000.v3.1|Potri.001G270500.v3.1|Pot…	26	Potri.002G263800.v3.1|Potri.005G047800.v3.1|Potri.004G183825.v3.1|Potri.002G069600.v3.1|Potri.004G140900.v3.1|Potri.014G179100.v3.1	6	Potri.001G270300.v3.1|Potri.010G245266.v3.1|Potri.007G018400.v3.1|Potri.008G013100.v3.1|Potri.005G124000.v3.1|Potri.001G270500.v3.1|Potri.010G189800.v3.1|Potri.008G067500.v3.1|Potri.018G070900.v3.1|Potri.006G154500.v3.1|Potri.001G270400.v3.1|Potri.004G235400.v3.1|Potri.001G270800.v3.1|Potri.007G026500.v3.1|Potri.009G101700.v3.1|Potri.001G270600.v3.1|Potri.008G012800.v3.1|Potri.002G126100.v3.1|Pot…	20	http://amigo.geneontology.org/amigo/term/GO:0016131
Biological Process	GO:0010268	brassinosteroid homeostasis	1.39554e-07	Potri.001G270600.v3.1|Potri.002G069600.v3.1|Potri.008G067500.v3.1|Potri.014G179100.v3.1|Potri.001G270800.v3.1|Potri.002G126100.v3.1|Potri.004G235400.v3.1|Potri.009G033900.v3.1|Potri.010G189800.v3.1|Potri.002G263800.v3.1|Potri.007G018400.v3.1|Potri.006G154500.v3.1|Potri.007G026500.v3.1|Potri.005G124000.v3.1|Potri.001G270500.v3.1|Potri.018G070900.v3.1|Potri.014G043000.v3.1|Potri.004G183825.v3.1|Pot…	22	Potri.014G179100.v3.1|Potri.002G263800.v3.1|Potri.004G183825.v3.1|Potri.002G069600.v3.1|Potri.004G140900.v3.1	5	Potri.001G270300.v3.1|Potri.004G235400.v3.1|Potri.007G018400.v3.1|Potri.005G124000.v3.1|Potri.018G070900.v3.1|Potri.010G189800.v3.1|Potri.008G067500.v3.1|Potri.001G270500.v3.1|Potri.001G270400.v3.1|Potri.006G154500.v3.1|Potri.001G270800.v3.1|Potri.007G026500.v3.1|Potri.009G101700.v3.1|Potri.001G270600.v3.1|Potri.014G043000.v3.1|Potri.002G126100.v3.1|Potri.009G033900.v3.1	17	http://amigo.geneontology.org/amigo/term/GO:0010268
Biological Process	GO:0010422	regulation of brassinosteroid biosynthetic process	0.00214709	Potri.002G127100.v3.1|Potri.017G115300.v3.1|Potri.014G031100.v3.1	3	--	0	Potri.014G031100.v3.1|Potri.002G127100.v3.1|Potri.017G115300.v3.1	3	http://amigo.geneontology.org/amigo/term/GO:0010422
