# Supplementary material for: Overexpression of the Peach Transcription Factor Early Bud-Break 1 Leads to More Branches in Poplar
Source: Front Plant Sci. 2021 Jun 17;12:681283. doi: 10.3389/fpls.2021.681283 (PMC8247907; doi:10.3389/fpls.2021.681283)
Supplement: Dataset S1 — Significantly-enriched GO terms of DEGs between PpEBB1-oe and WT poplars mentioned in this study. [file Data_Sheet_2.zip › Dataset S2.xls]

## Sheet: Sheet1
Dataset S2.Significantly-enriched KEGG pathways of DEGs between PpEBB1-oe and WT poplars.
Name	Map	p	Gene_in_DE	Up_Gene	Up_Count	Down_Gene	Down_Count	Links
Photosynthesis - antenna proteins	map00196	1.81726e-12	Potri001G056700v31|K08908;Potri001G210000v31|K08917;Potri001G407100v31|K08914;Potri003G020400v31|K08917;Potri003G171500v31|K08908;Potri006G099500v31|K08915;Potri008G041000v31|K08907;Potri008G067300v31|K08915;Potri010G221100v31|K08907;Potri011G126700v31|K08914;Potri014G029700v31|K08911;Potri015G062200v31|K08910;Potri016G115200v31|K08915;Potri019G063100v31|K08916;PotriT099400v31|K08916;PotriT147200…	.	0	Potri.001G056700.v3.1|K08908;Potri.001G210000.v3.1|K08917;Potri.001G407100.v3.1|K08914;Potri.003G020400.v3.1|K08917;Potri.003G171500.v3.1|K08908;Potri.006G099500.v3.1|K08915;Potri.008G041000.v3.1|K08907;Potri.008G067300.v3.1|K08915;Potri.010G221100.v3.1|K08907;Potri.011G126700.v3.1|K08914;Potri.014G029700.v3.1|K08911;Potri.015G062200.v3.1|K08910;Potri.016G115200.v3.1|K08915;Potri.019G063100.v3.1|…	16	http://www.kegg.jp/pathway/map00196+K08908+K08917+K08914+K08915+K08907+K08911+K08910+K08916
Starch and sucrose metabolism	map00500	1.07697e-07	Potri002G059600v31|K19891;Potri002G094500v31|K01087;Potri004G162200v31|K01179;Potri005G003500v31|K19891;Potri006G016800v31|K19892;Potri006G227400v31|K01193;Potri007G089400v31|K01210;Potri007G090900v31|K01087;Potri009G123900v31|K01179;Potri010G104500v31|K16055;Potri010G159900v31|K01188;Potri012G037200v31|K00695;Potri012G078500v31|K16055;Potri013G003500v31|K19891;Potri015G029100v31|K00695;Potri015G…	Potri.002G059600.v3.1|K19891;Potri.002G094500.v3.1|K01087;Potri.004G162200.v3.1|K01179;Potri.005G003500.v3.1|K19891;Potri.006G016800.v3.1|K19892;Potri.006G227400.v3.1|K01193;Potri.007G089400.v3.1|K01210;Potri.007G090900.v3.1|K01087;Potri.009G123900.v3.1|K01179;Potri.010G104500.v3.1|K16055;Potri.010G159900.v3.1|K01188;Potri.012G037200.v3.1|K00695;Potri.012G078500.v3.1|K16055;Potri.013G003500.v3.1|…	19	Potri.001G317600.v3.1|K00696;Potri.001G449500.v3.1|K13679;Potri.002G033400.v3.1|K00975;Potri.002G100900.v3.1|K01214;Potri.003G085500.v3.1|K01177;Potri.005G166700.v3.1|K01087;Potri.005G229700.v3.1|K00975;Potri.006G227500.v3.1|K01193;Potri.008G131400.v3.1|K15778;Potri.008G174100.v3.1|K01177;Potri.008G195100.v3.1|K00975;Potri.009G041800.v3.1|K00688;Potri.009G118800.v3.1|K00975;Potri.010G062900.v3.1|…	22	http://www.kegg.jp/pathway/map00500+K19891+K01087+K01179+K19892+K01193+K01210+K16055+K01188+K00695+K05350+K00975+K00696+K13679+K01214+K01177+K15778+K00688+K00703+K00705
Flavonoid biosynthesis	map00941	3.16009e-06	Potri004G139500v31|K05278;PotriT003300v31|K05278;Potri001G093300v31|K13082;Potri003G066600v31|K05280;Potri003G066800v31|K05280;Potri004G139700v31|K05278;Potri004G156500v31|K13079;Potri008G116500v31|K13081;Potri010G129800v31|K13081;Potri011G108201v31|K13079;Potri015G050200v31|K13081;Potri016G031000v31|K09754;Potri016G031100v31|K09754;	Potri.004G139500.v3.1|K05278;Potri.T003300.v3.1|K05278	2	Potri.001G093300.v3.1|K13082;Potri.003G066600.v3.1|K05280;Potri.003G066800.v3.1|K05280;Potri.004G139700.v3.1|K05278;Potri.004G156500.v3.1|K13079;Potri.008G116500.v3.1|K13081;Potri.010G129800.v3.1|K13081;Potri.011G108201.v3.1|K13079;Potri.015G050200.v3.1|K13081;Potri.016G031000.v3.1|K09754;Potri.016G031100.v3.1|K09754	11	http://www.kegg.jp/pathway/map00941+K05278+K13082+K05280+K13079+K13081+K09754
Plant hormone signal transduction	map04075	2.68803e-06	Potri001G027000v31|K14492;Potri001G060400v31|K14488;Potri001G190300v31|K14484;Potri001G191900v31|K14490;Potri001G246400v31|K14500;Potri001G410400v31|K14487;Potri002G024500v31|K14488;Potri002G024700v31|K14486;Potri002G108000v31|K14484;Potri002G123000v31|K14505;Potri002G206400v31|K14487;Potri003G088900v31|K14500;Potri003G091700v31|K14496;Potri003G161300v31|K14487;Potri004G050150v31|K14486;Potri004G…	Potri.001G027000.v3.1|K14492;Potri.001G060400.v3.1|K14488;Potri.001G190300.v3.1|K14484;Potri.001G191900.v3.1|K14490;Potri.001G246400.v3.1|K14500;Potri.001G410400.v3.1|K14487;Potri.002G024500.v3.1|K14488;Potri.002G024700.v3.1|K14486;Potri.002G108000.v3.1|K14484;Potri.002G123000.v3.1|K14505;Potri.002G206400.v3.1|K14487;Potri.003G088900.v3.1|K14500;Potri.003G091700.v3.1|K14496;Potri.003G161300.v3.1|…	48	Potri.001G119900.v3.1|K14488;Potri.002G044900.v3.1|K14484;Potri.002G127100.v3.1|K14499;Potri.002G168200.v3.1|K14506;Potri.002G256600.v3.1|K14484;Potri.003G056900.v3.1|K14484;Potri.003G122700.v3.1|K14510;Potri.004G165300.v3.1|K14488;Potri.006G255200.v3.1|K14484;Potri.008G059200.v3.1|K14497;Potri.009G037300.v3.1|K14497;Potri.009G092900.v3.1|K14487;Potri.009G126300.v3.1|K14488;Potri.009G126400.v3.1|…	26	http://www.kegg.jp/pathway/map04075+K14492+K14488+K14484+K14490+K14500+K14487+K14486+K14505+K14496+K14431+K14516+K13946+K14491+K14489+K14432+K14508+K14499+K14506+K14510+K14497
Carotenoid biosynthesis	map00906	6.5439e-05	Potri001G229100v31|K09838;Potri002G069600v31|K09843;Potri004G140900v31|K09843;Potri001G083300v31|K17911;Potri001G393800v31|K09840;Potri002G126100v31|K09843;Potri004G235400v31|K09843;Potri006G119800v31|K09837;Potri009G033900v31|K09843;Potri009G101700v31|K09843;Potri011G112400v31|K09840;Potri013G053100v31|K09839;Potri013G088100v31|K15747;Potri014G146900v31|K15744;Potri016G040200v31|K06443;Potri017G…	Potri.001G229100.v3.1|K09838;Potri.002G069600.v3.1|K09843;Potri.004G140900.v3.1|K09843	3	Potri.001G083300.v3.1|K17911;Potri.001G393800.v3.1|K09840;Potri.002G126100.v3.1|K09843;Potri.004G235400.v3.1|K09843;Potri.006G119800.v3.1|K09837;Potri.009G033900.v3.1|K09843;Potri.009G101700.v3.1|K09843;Potri.011G112400.v3.1|K09840;Potri.013G053100.v3.1|K09839;Potri.013G088100.v3.1|K15747;Potri.014G146900.v3.1|K15744;Potri.016G040200.v3.1|K06443;Potri.017G145700.v3.1|K15746;Potri.019G093400.v3.1|…	15	http://www.kegg.jp/pathway/map00906+K09838+K09843+K17911+K09840+K09837+K09839+K15747+K15744+K06443+K15746
Carbon fixation in photosynthetic organisms	map00710	0.000224275	Potri006G094600v31|K03841;Potri006G107100v31|K14455;Potri008G083900v31|K00134;Potri018G046600v31|K00029;Potri002G007100v31|K05298;Potri002G069000v31|K03841;Potri002G146300v31|K00615;Potri002G220400v31|K05298;Potri004G162400v31|K01623;Potri005G191400v31|K03841;Potri005G254100v31|K05298;Potri007G015500v31|K01623;Potri008G187400v31|K14272;Potri009G124100v31|K01623;Potri010G045100v31|K14272;Potri010G…	Potri.006G094600.v3.1|K03841;Potri.006G107100.v3.1|K14455;Potri.008G083900.v3.1|K00134;Potri.018G046600.v3.1|K00029	4	Potri.002G007100.v3.1|K05298;Potri.002G069000.v3.1|K03841;Potri.002G146300.v3.1|K00615;Potri.002G220400.v3.1|K05298;Potri.004G162400.v3.1|K01623;Potri.005G191400.v3.1|K03841;Potri.005G254100.v3.1|K05298;Potri.007G015500.v3.1|K01623;Potri.008G187400.v3.1|K14272;Potri.009G124100.v3.1|K01623;Potri.010G045100.v3.1|K14272;Potri.010G055400.v3.1|K00134;Potri.011G165000.v3.1|K01623;Potri.013G039400.v3.1|…	15	http://www.kegg.jp/pathway/map00710+K03841+K14455+K00134+K00029+K05298+K00615+K01623+K14272+K01807
Glyoxylate and dicarboxylate metabolism	map00630	0.000362136	Potri007G122900v31|K01637;Potri012G043900v31|K01915;Potri015G092000v31|K01638;Potri017G036900v31|K01637;Potri017G131100v31|K01915;Potri001G156600v31|K01433;Potri001G253300v31|K00830;Potri003G036600v31|K18121;Potri003G058500v31|K15918;Potri003G058550v31|K15918;Potri003G078000v31|K01433;Potri004G085400v31|K01915;Potri004G175800v31|K15893;Potri005G100400v31|K03781;Potri006G229300v31|K00281;Potri008G…	Potri.007G122900.v3.1|K01637;Potri.012G043900.v3.1|K01915;Potri.015G092000.v3.1|K01638;Potri.017G036900.v3.1|K01637;Potri.017G131100.v3.1|K01915	5	Potri.001G156600.v3.1|K01433;Potri.001G253300.v3.1|K00830;Potri.003G036600.v3.1|K18121;Potri.003G058500.v3.1|K15918;Potri.003G058550.v3.1|K15918;Potri.003G078000.v3.1|K01433;Potri.004G085400.v3.1|K01915;Potri.004G175800.v3.1|K15893;Potri.005G100400.v3.1|K03781;Potri.006G229300.v3.1|K00281;Potri.008G077400.v3.1|K19269;Potri.008G187400.v3.1|K14272;Potri.009G047700.v3.1|K00830;Potri.010G045100.v3.1|…	17	http://www.kegg.jp/pathway/map00630+K01637+K01915+K01638+K01433+K00830+K18121+K15918+K15893+K03781+K00281+K19269+K14272+K00605+K00284
Brassinosteroid biosynthesis	map00905	0.000526357	Potri002G263800v31|K15639;Potri005G124000v31|K09587;Potri006G154500v31|K15639;Potri007G018400v31|K12637;Potri007G026500v31|K09587;Potri008G067500v31|K09588;Potri010G189800v31|K09588;Potri014G043000v31|K15639;Potri018G070900v31|K15639;	Potri.002G263800.v3.1|K15639	1	Potri.005G124000.v3.1|K09587;Potri.006G154500.v3.1|K15639;Potri.007G018400.v3.1|K12637;Potri.007G026500.v3.1|K09587;Potri.008G067500.v3.1|K09588;Potri.010G189800.v3.1|K09588;Potri.014G043000.v3.1|K15639;Potri.018G070900.v3.1|K15639	8	http://www.kegg.jp/pathway/map00905+K15639+K09587+K12637+K09588
Zeatin biosynthesis	map00908	0.000759039	Potri001G020900v31|K00279;Potri002G030500v31|K00279;Potri005G232300v31|K00279;Potri010G030500v31|K10760;Potri012G142000v31|K10717;Potri016G044100v31|K00279;Potri016G057300v31|K13492;Potri017G114200v31|K10717;Potri006G221000v31|K00279;	Potri.001G020900.v3.1|K00279;Potri.002G030500.v3.1|K00279;Potri.005G232300.v3.1|K00279;Potri.010G030500.v3.1|K10760;Potri.012G142000.v3.1|K10717;Potri.016G044100.v3.1|K00279;Potri.016G057300.v3.1|K13492;Potri.017G114200.v3.1|K10717	8	Potri.006G221000.v3.1|K00279	1	http://www.kegg.jp/pathway/map00908+K00279+K10760+K10717+K13492
Photosynthesis	map00195	0.00396014	Potri010G239100v31|K02639;Potri014G009700v31|K02634;Potri001G081500v31|K02694;Potri001G416400v31|K08901;Potri001G438700v31|K03541;Potri002G055700v31|K02717;Potri002G239700v31|K02699;Potri002G256400v31|K08903;Potri003G052500v31|K02695;Potri004G199400v31|K14332;Potri005G063300v31|K02701;Potri007G105900v31|K02701;Potri008G151600v31|K02692;Potri010G087300v31|K02639;Potri010G089400v31|K02692;Potri010G…	Potri.010G239100.v3.1|K02639;Potri.014G009700.v3.1|K02634	2	Potri.001G081500.v3.1|K02694;Potri.001G416400.v3.1|K08901;Potri.001G438700.v3.1|K03541;Potri.002G055700.v3.1|K02717;Potri.002G239700.v3.1|K02699;Potri.002G256400.v3.1|K08903;Potri.003G052500.v3.1|K02695;Potri.004G199400.v3.1|K14332;Potri.005G063300.v3.1|K02701;Potri.007G105900.v3.1|K02701;Potri.008G151600.v3.1|K02692;Potri.010G087300.v3.1|K02639;Potri.010G089400.v3.1|K02692;Potri.010G166800.v3.1|…	15	http://www.kegg.jp/pathway/map00195+K02639+K02634+K02694+K08901+K03541+K02717+K02699+K08903+K02695+K14332+K02701+K02692
Tryptophan metabolism	map00380	0.00415619	Potri002G207400v31|K11816;Potri002G254200v31|K11816;Potri006G248200v31|K11816;Potri007G028200v31|K11816;Potri009G130500v31|K01426;Potri018G033200v31|K11816;Potri001G412900v31|K00128;Potri002G025500v31|K11818;Potri002G025800v31|K11818;Potri002G026300v31|K11818;Potri004G171300v31|K01426;Potri005G100400v31|K03781;Potri006G243400v31|K11816;Potri009G153600v31|K11817;Potri009G153800v31|K11817;	Potri.002G207400.v3.1|K11816;Potri.002G254200.v3.1|K11816;Potri.006G248200.v3.1|K11816;Potri.007G028200.v3.1|K11816;Potri.009G130500.v3.1|K01426;Potri.018G033200.v3.1|K11816	6	Potri.001G412900.v3.1|K00128;Potri.002G025500.v3.1|K11818;Potri.002G025800.v3.1|K11818;Potri.002G026300.v3.1|K11818;Potri.004G171300.v3.1|K01426;Potri.005G100400.v3.1|K03781;Potri.006G243400.v3.1|K11816;Potri.009G153600.v3.1|K11817;Potri.009G153800.v3.1|K11817	9	http://www.kegg.jp/pathway/map00380+K11816+K01426+K00128+K11818+K03781+K11817
