# Supplementary material for: Overexpression of the Peach Transcription Factor Early Bud-Break 1 Leads to More Branches in Poplar
Source: Front Plant Sci. 2021 Jun 17;12:681283. doi: 10.3389/fpls.2021.681283 (PMC8247907; doi:10.3389/fpls.2021.681283)
Supplement: Dataset S1 — Significantly-enriched GO terms of DEGs between PpEBB1-oe and WT poplars mentioned in this study. [file Data_Sheet_2.zip › Dataset S3.xls]

## Sheet: Sheet1
Dataset S3. Significantly-enriched GO terms of DEPs between PpEBB1-oe and WT poplars mentioned in this study.
GO Terms Description	GO Terms ID	Related Protein
fructose 1,6-bisphosphate 1-phosphatase activity	GO:0042132	Potri.016G108900.1.p_37248830 Potri.016G107000.1.p_37249759 Potri.008G063800.1.p_37272612 Potri.005G191400.4.p_37265989 Potri.002G069000.1.p_37259854 Potri.016G109000.2.p_37250856 Potri.010G193300.1.p_37223572
sugar-phosphatase activity	GO:0050308	Potri.016G108900.1.p_37248830 Potri.006G014900.2.p_37242035 Potri.008G063800.1.p_37272612 Potri.005G191400.4.p_37265989 Potri.016G109000.2.p_37250856 Potri.010G193300.1.p_37223572 Potri.016G107000.1.p_37249759 Potri.010G156300.3.p_37220712 Potri.002G069000.1.p_37259854
hexose biosynthetic process	GO:0019319	Potri.018G090100.1.p_37248329 Potri.010G117900.1.p_37223211 Potri.008G063800.1.p_37272612 Potri.011G165000.1.p_37239778 Potri.008G125900.2.p_37273228 Potri.010G203500.10.p_37222581 Potri.001G468100.1.p_37276716 Potri.009G129500.1.p_37226869 Potri.016G108900.1.p_37248830 Potri.005G191400.4.p_37265989 Potri.010G193300.1.p_37223572 Potri.016G109000.2.p_37250856 Potri.009G031200.2.p_37227885 Potri.01…
glucose metabolic process	GO:0006006	Potri.018G090100.1.p_37248329 Potri.010G117900.1.p_37223211 Potri.008G063800.1.p_37272612 Potri.011G165000.1.p_37239778 Potri.008G125900.2.p_37273228 Potri.017G080200.1.p_37224384 Potri.001G420800.1.p_37277563 Potri.010G203500.10.p_37222581 Potri.001G468100.1.p_37276716 Potri.009G129500.1.p_37226869 Potri.016G108900.1.p_37248830 Potri.005G191400.4.p_37265989 Potri.010G193300.1.p_37223572 Potri.01…
fructose metabolic process	GO:0006000	Potri.016G108900.1.p_37248830 Potri.001G279100.1.p_37278440 Potri.008G063800.1.p_37272612 Potri.005G191400.4.p_37265989 Potri.016G109000.2.p_37250856 Potri.010G193300.1.p_37223572 Potri.016G107000.1.p_37249759 Potri.002G069000.1.p_37259854
aspartate family amino acid biosynthetic process	GO:0009067	Potri.002G049800.1.p_37258443 Potri.009G072900.2.p_37226463
