# Supplementary material for: Overexpression of the Peach Transcription Factor Early Bud-Break 1 Leads to More Branches in Poplar
Source: Front Plant Sci. 2021 Jun 17;12:681283. doi: 10.3389/fpls.2021.681283 (PMC8247907; doi:10.3389/fpls.2021.681283)
Supplement: Dataset S1 — Significantly-enriched GO terms of DEGs between PpEBB1-oe and WT poplars mentioned in this study. [file Data_Sheet_2.zip › Dataset S4.xls]

## Sheet: Sheet1
Dataset S4. Significantly enriched KEGG pathways of DEPs between PpEBB1-oe and WT poplars mentioned in this study.
KEGG pathway	Related proteins
pop00051 Fructose and mannose metabolism	Potri.016G108900.1.p_37248830 Potri.001G279100.1.p_37278440 Potri.012G134900.4.p_37282579 Potri.004G162400.1.p_37231296 Potri.015G032500.1.p_37254145 Potri.009G124100.1.p_37228538 Potri.011G165000.1.p_37239778 Potri.008G125900.2.p_37273228 Potri.005G191400.4.p_37265989 Potri.016G109000.2.p_37250856 Potri.010G203500.10.p_37222581 Potri.004G168000.2.p_37229687 Potri.001G468100.1.p_37276716 Potri.00…
pop00500 Starch and sucrose metabolism	Potri.001G317600.1.p_37275622 Potri.017G040800.1.p_37224087 Potri.017G084100.1.p_37223885 Potri.002G104000.1.p_37259846 Potri.005G059500.1.p_37265888 Potri.008G195100.1.p_37269962 Potri.015G127100.1.p_37254176 Potri.003G112600.9.p_37235390 Potri.005G251000.2.p_37266138 Potri.001G087100.3.p_37275275 Potri.010G160200.9.p_37222657 Potri.006G115100.1.p_37244330 Potri.018G124700.4.p_37246969 Potri.012…
pop00910 Nitrogen metabolism	Potri.010G029100.4.p_37223513 Potri.001G348900.18.p_37280366 Potri.001G348900.12.p_37280363 Potri.008G200100.3.p_37270861 Potri.015G111000.1.p_37255095 Potri.016G079600.1.p_37249160 Potri.005G156600.4.p_37263034 Potri.013G058300.9.p_37233812 Potri.016G036900.2.p_37249763 Potri.015G034700.1.p_37254782 Potri.004G140800.1.p_37232330 Potri.010G068200.1.p_37221730 Potri.006G038400.7.p_37244475
pop00270 Cysteine and methionine metabolism	Potri.014G143300.1.p_37267701 Potri.002G049800.1.p_37258443 Potri.015G147000.1.p_37253708 Potri.018G082500.1.p_37248255 Potri.004G190900.3.p_37230889 Potri.013G061800.6.p_37234989 Potri.001G122400.2.p_37274099 Potri.005G182700.1.p_37264894 Potri.009G096600.1.p_37226387 Potri.001G376500.1.p_37275763 Potri.007G085600.1.p_37251494 Potri.010G094600.1.p_37220661 Potri.010G071000.1.p_37222156 Potri.004…
pop00260 Glycine, serine and threonine metabolism	Potri.012G066200.1.p_37281981 Potri.001G144800.4.p_37275318 Potri.001G177300.4.p_37273380 Potri.003G089300.2.p_37237823 Potri.008G100800.1.p_37272248 Potri.006G232300.3.p_37243674 Potri.010G045100.1.p_37221657 Potri.017G059300.1.p_37224884 Potri.009G047700.2.p_37226613 Potri.006G229300.1.p_37243980 Potri.008G002900.8.p_37269698 Potri.010G254700.16.p_37219833 Potri.003G058500.6.p_37236450 Potri.00…
pop00400 Phenylalanine, tyrosine and tryptophan biosynthesis	Potri.018G022200.6.p_37247819 Potri.006G260200.4.p_37245602 Potri.012G082700.2.p_37281925 Potri.002G099200.1.p_37258319 Potri.005G110900.1.p_37263071 Potri.005G162800.1.p_37262779 Potri.001G201100.1.p_37279042 Potri.017G088700.2.p_37225834
pop00340 Histidine metabolism	Potri.001G465300.2.p_37278385 Potri.002G189900.1.p_37259101 Potri.011G163400.2.p_37241279 Potri.002G081800.1.p_37258238 Potri.009G061700.1.p_37226402 Potri.013G113900.1.p_37233860 Potri.001G412900.12.p_37279297 Potri.019G057200.1.p_37260768 Potri.009G120600.1.p_37226512 Potri.015G074100.3.p_37254389 Potri.001G267400.2.p_37277376 Potri.001G167100.3.p_37273729 Potri.012G078700.1.p_37282252
pop00380 Tryptophan metabolism	Potri.002G189900.1.p_37259101 Potri.002G081800.1.p_37258238 Potri.008G104500.1.p_37270575 Potri.001G412900.12.p_37279297 Potri.011G089200.1.p_37239688 Potri.005G100400.9.p_37263944 Potri.008G100800.1.p_37272248 Potri.004G171300.1.p_37232123 Potri.015G074100.3.p_37254389 Potri.002G009800.5.p_37258142 Potri.001G167100.3.p_37273729 Potri.013G024200.5.p_37233075 Potri.002G255600.3.p_37259563 Potri.01…
map00220 Arginine biosynthesis	Potri.012G043900.4.p_37280808 Potri.013G058300.9.p_37233812
map00250 Alanine, aspartate and glutamate metabolism	Potri.012G043900.4.p_37280808 Potri.013G058300.9.p_37233812
map01230 Biosynthesis of amino acids	Potri.008G002900.8.p_37269698 Potri.014G068200.2.p_37268330 Potri.008G200100.3.p_37270861 Potri.009G129500.1.p_37226869 Potri.005G162800.1.p_37262779 Potri.004G207400.1.p_37231331 Potri.009G124100.1.p_37228538 Potri.011G165000.1.p_37239778 Potri.004G162400.1.p_37231296 Potri.013G039400.1.p_37233946 Potri.001G468100.1.p_37276716 Potri.010G045100.1.p_37221657 Potri.002G160800.2.p_37257874 Potri.008…
