# Supplementary material for: Overexpression of the Peach Transcription Factor Early Bud-Break 1 Leads to More Branches in Poplar
Source: Front Plant Sci. 2021 Jun 17;12:681283. doi: 10.3389/fpls.2021.681283 (PMC8247907; doi:10.3389/fpls.2021.681283)
Supplement: Dataset S1 — Significantly-enriched GO terms of DEGs between PpEBB1-oe and WT poplars mentioned in this study. [file Data_Sheet_2.zip › Dataset S5.xls]

## Sheet: Sheet1
Dataset S5. DEGs related to light response.
Gene	Ortholog in Arabidopsis	Description of Arabidopsis gene in TAIR	Other names	Description of poplar gene in JGI	PpEBB1-OE_count1	PpEBB1-OE_count2	PpEBB1-OE_count3	WT_count1	WT_count2	WT_count3	Up/Down
Potri.014G070800	At2g45430	Encodes a nuclear localized AT hook domain containing protein that can bind AT rich DNA in vitro. Overexpression of the gene results in delayed flowering. Is likely to act redundantly with AHL18, AHL27 and AHL29 in the regulation of flowering. It is also involved in both photo- and skotomorphogenesis.	AHL22, AT-HOOK MOTIF NUCLEAR-LOCALIZED PROTEIN 22	similar to DNA-binding protein-related; [ co-ortholog (2of2) of At2g45430, At3g60870, ]	110	100	99	32	16	25	up
Potri.015G143200	AT5G23730	Encodes REPRESSOR OF UV-B PHOTOMORPHOGENESIS 2 (RUP2). Functions as a repressor of UV-B signaling.	EARLY FLOWERING BY OVEREXPRESSION 2, EFO2, REPRESSOR OF UV-B PHOTOMORPHOGENESIS 2, RUP2	KOG0265//KOG0645 - U5 snRNP-specific protein-like factor and related proteins // WD40 repeat protein	71	52	53	131	141	133	down
Potri.001G154200	AT4G17490	Encodes a member of the ERF (ethylene response factor) subfamily B-3 of ERF/AP2 transcription factor family (ATERF-6). The protein contains one AP2 domain. There are 18 members in this subfamily including ATERF-1, ATERF-2, AND ATERF-5. It is involved in the response to reactive oxygen species and light stress. Involved in regulating root architecture and the response to cold stress.	ATERF6, ERF-6-6, ERF103, ERF6, ETHYLENE RESPONSIVE ELEMENT BINDING FACTOR 6	similar to Ethylene responsive element binding factor 5 (AtERF5).; [ co-ortholog (1of2) of At5g47230, At4g17490, ]	183	134	128	301	249	282	down
Potri.002G069600	AT1G19630	cytochrome P450, family 722, subfamily A, polypeptide 1;(source:Araport11)	CYTOCHROME P450, FAMILY 722, SUBFAMILY A, POLYPEPTIDE 1", CYP722A1	(+)-abscisic acid 8'-hydroxylase / ABA 8'-hydroxylase	20	22	23	8	6	3	up
Potri.001G056700	AT3G61470	Encodes a component of the light harvesting antenna complex of photosystem I. The mRNA is cell-to-cell mobile.	LHCA2, PHOTOSYSTEM I LIGHT HARVESTING COMPLEX GENE 2	light-harvesting complex I chlorophyll a/b binding protein 2 (LHCA2)	3651	2693	2342	5818	4924	4889	down
Potri.016G064300	AT3G54720	Encodes glutamate carboxypeptidase. Various alleles show-increased cotyledon number and rate of leaf initiation, show transformation of leaves to cotyledons, altered flowering time and photomorphogenesis and an increased level of cytokinin biosynthesis. Involved in ethylene enhanced hypocotyl elongation in the light. Strong genetic interaction between TGH and AMP1.	ALTERED MERISTEM PROGRAM 1, AMP1, ATAMP1, CONSTITUTIVE MORPHOGENESIS 2, COP2, HAUPTLING, HPT, MFO1, MULTIFOLIA, PRIMORDIA TIMING, PT	N-acetylated-alpha-linked acidic dipeptidase [EC:3.4.17.21] (NAALAD)	32	30	24	77	25	75	down
Potri.001G345400	AT3G27640	Transducin/WD40 repeat-like superfamily protein;(source:Araport11)		transducin family protein; WD-40 repeat family protein; similar to contains seven WD-40 G-protein beta repeats; similar to RA-regulated nuclear matrix-associated protein (GI:14161320) {{Homo sapiens}}; [ ortholog of At3g27640,]	29	31	23	14	8	8	up
Potri.013G024400	AT5G10250	Encodes a protein with an N-terminal BTB/POZ domain and a C-terminal NPH3 family domain. dot3 mutants have defects in shoot and primary root growth and produce an aberrant parallel venation pattern in juvenile leaves.	DEFECTIVELY ORGANIZED TRIBUTARIES 3, DOT3	BTB/POZ domain (BTB) // NPH3 family (NPH3)	0	0	0	24	24	31	down
Potri.013G046500	AT5G28490	Encodes a nuclear protein that mediates light regulation of seedling development in a phytochrome-dependent manner.	LIGHT-DEPENDENT SHORT HYPOCOTYLS 1, LSH1, OBO2, ORGAN BOUNDARY 2		30	13	35	34	56	79	down
Potri.004G128400	AT1G26945	Encodes a basic helix-loop-helix (bHLH) protein involved in blue/far-red light signaling. Physically interacts with HFR1 and negatively regulates its activity.	KDR, KIDARI, PACLOBUTRAZOL RESISTANCE 6, PRE6	similar to expressed protein in Arabidopsis thaliana; similar to supported by full length cDNA gi:26453215 from (Arabidopsis thaliana); [ co-ortholog (2of2) of At1g26945, ]	0	0	0	8	3	4	down
Potri.014G198400	AT1G61520	LHCA3, PHOTOSYSTEM I LIGHT HARVESTING COMPLEX GENE 3	LHCA3, PHOTOSYSTEM I LIGHT HARVESTING COMPLEX GENE 3	PSI TYPE III CHLOROPHYLL A/B-BINDING PROTEIN	403	290	385	598	1013	2076	down
Potri.002G220200	AT2G30950	Metalloprotease that functions in thylakoid membrane biogenesis. Involved in the repair of PSII following damaged incurred during photoinhibition. Forms a complex with VAR1. Mutants show a variegated phenotype, which decreases during development. Transcript and protein levels increase with light intensity. In plsp1-1 mutant plastids, the nonmature form of the protein localizes in the membrane.	FTSH2, VAR2, VARIEGATED 2	METALLOPROTEASE M41 FTSH // SUBFAMILY NOT NAMED	378	351	310	864	999	634	down
Potri.013G119800	AT5G04530	Encodes KCS19, a member of the 3-ketoacyl-CoA synthase family involved in the biosynthesis of VLCFA (very long chain fatty acids)	3-KETOACYL-COA SYNTHASE 19, KCS19	3-KETOACYL-COA SYNTHASE 12-RELATED	2	0	0	33	39	5	down
Potri.003G097400	AT1G32160	beta-casein (DUF760);(source:Araport11)			385	416	338	701	684	578	down
Potri.014G127700	AT4G02380	Encodes AtLEA5 (late embryogenesis abundant like protein). Also known as SENESCENCE-ASSOCIATED GENE 21 (SAG21). Has a role on oxidative stress tolerance. mRNA levels are elevated in response to various stresses.	ARABIDOPSIS THALIANA LATE EMBRYOGENENSIS ABUNDANT LIKE 5, ATLEA5, LATE EMBRYOGENESIS ABUNDANT 38, LEA38, SAG21, SENESCENCE-ASSOCIATED GENE 21	LATE EMBRYOGENESIS ABUNDANT 3 (LEA3) FAMILY PROTEIN	99	66	97	184	152	219	down
Potri.010G189800	AT5G05690	Encodes a member of the CP90A family, a cytochrome P450 monooxygenase which converts 6-deoxocathasterone to 6-deoxoteasterone in the late C6 oxidation pathway and cathasterone to teasterone in the early C6 oxidation pathway of brassinolide biosynthesis. Expressed in cotyledons and leaves. Mutants display de-etiolation and derepression of light-induced genes in the dark, dwarfism, male sterility a…	CABBAGE 3, CBB3, CONSTITUTIVE PHOTOMORPHOGENIC DWARF, CPD, CYP90, CYP90A, CYP90A1, CYTOCHROME P450 90A1, DWARF 3, DWF3	cytochrome P450, family 90, subfamily A, polypeptide 1 (CYP90A1, CPD)	286	275	200	592	719	695	down
Potri.019G043300	At1g64860	Subunit of chloroplast RNA polymerase, confers the ability to recognize promoter sequences on the core enzyme	RNA POLYMERASE SIGMA SUBUNIT 1, RNAPOLYMERASE SIGMA SUBUNIT 2, RPOD1, SIG1, SIG2, SIGA, SIGB, SIGMA FACTOR A	similar to RNA POLYMERASE SIGMA SUBUNIT 1; similar to SIGMA FACTOR A; [ ortholog of At1g64860,]	3011	2623	2131	5830	5898	5333	down
Potri.015G062200	At3g47470	Encodes a chlorophyll a/b-binding protein that is more similar to the PSI Cab proteins than the PSII cab proteins. The predicted protein is about 20 amino acids shorter than most known Cab proteins.	CAB4, LHCA4, LIGHT-HARVESTING CHLOROPHYLL-PROTEIN COMPLEX I SUBUNIT A4	similar to Chlorophyll a-b binding protein 4; similar to chloroplast precursor (LHCI type III CAB-4) (LHCP).; [ ortholog of At3g47470,]	29829	22690	18689	48679	40561	47020	down
Potri.001G289700	AT1G17870	S2P-like putative metalloprotease, also contain transmembrane helices near their C-termini and many of them, five of seven, contain a conserved zinc-binding motif HEXXH. Homolog of EGY1. Each of the EGY1 and EGY-like proteins share two additional highly conserved motifs, the previously reported NPDG motif (aa 442–454 in EGY1, Rudner et al., 1999) and a newly defined GNLR motif (aa 171–179 in EGY1…	ATEGY3, EGY3, ETHYLENE-DEPENDENT GRAVITROPISM-DEFICIENT AND YELLOW-GREEN-LIKE 3	ZINC METALLOPEPTIDASE EGY3, CHLOROPLASTIC-RELATED	807	746	671	1810	2987	1287	down
Potri.002G149300	AT2G45430	Encodes a nuclear localized AT hook domain containing protein that can bind AT rich DNA in vitro. Overexpression of the gene results in delayed flowering. Is likely to act redundantly with AHL18, AHL27 and AHL29 in the regulation of flowering. It is also involved in both photo- and skotomorphogenesis.	AHL22, AT-HOOK MOTIF NUCLEAR-LOCALIZED PROTEIN 22	similar to DNA-binding protein-related; [ co-ortholog (1of2) of At2g45430, At3g60870, ]	9	6	15	2	0	2	up
Potri.008G135200	At1g68050	Encodes FKF1, a flavin-binding kelch repeat F box protein, is clock-controlled, regulates transition to flowering. Forms a complex with GI on the CO promoter to regulate CO expression.	ADO3, FKF1, FLAVIN-BINDING, KELCH REPEAT, F BOX 1	similar to FLAVIN-BINDING KELCH DOMAIN F BOX PROTEIN; [ co-ortholog (2of2) of At1g68050, At5g23410, ]	66	58	69	187	151	99	down
Potri.013G075400	AT1G64860	Subunit of chloroplast RNA polymerase, confers the ability to recognize promoter sequences on the core enzyme	RNA POLYMERASE SIGMA SUBUNIT 1, RNAPOLYMERASE SIGMA SUBUNIT 2, RPOD1, SIG1, SIG2, SIGA, SIGB, SIGMA FACTOR A	RNA polymerase primary sigma factor (SIG1, rpoD)	871	638	617	1505	1515	1135	down
Potri.014G172400	At1g61520	PSI type III chlorophyll a/b-binding protein (Lhca3*1) The mRNA is cell-to-cell mobile.	LHCA3, PHOTOSYSTEM I LIGHT HARVESTING COMPLEX GENE 3	similar to chlorophyll A-B binding protein; similar to LHCI type III (LHCA3.1); similar to PSI type 3 chlorophyll a/b-binding protein GI:430947; similar to PSI type 3 chlorophyll a/b-binding protein; [ ortholog of At1g61520,]	34673	27023	23325	58464	50767	43086	down
Potri.001G407100	At5g54270	Lhcb3 protein is a component of the main light harvesting chlorophyll a/b-protein complex of Photosystem II (LHC II).	LHCB3, LHCB3*1, LIGHT-HARVESTING CHLOROPHYLL B-BINDING PROTEIN 3	similar to LIGHT-HARVESTING CHLOROPHYLL BINDING PROTEIN 3; [ co-ortholog (2of2) of At5g54270, ]	12044	9375	7740	18976	13366	18754	down
Potri.018G077250	AT1G03670	Ankyrin repeat containing protein		Ankyrin repeats (3 copies) (Ank_2) // Domain of unknown function (PGG)	18	25	16	1	4	0	up
Potri.010G199100	AT3G55580	TCF1 encodes a member of the RCC1 gene family and is required for chromatin based gene regulation of cold responsive genes in a CBF-independent manner. It is expressed in response to cold but not ABA.	TCF1, TOLERANT TO CHILLING AND FREEZING1	REGULATOR OF CHROMOSOME CONDENSATION REPEAT-CONTAINING PROTEIN	361	371	299	618	469	814	down
Potri.003G194700	AT3G56710	Sig1 binding protein; interacts with Sig1R4. As well as Sig1, SibI is imported into chloroplasts and its expression is light-dependent in mature chloroplasts	SIB1, SIGMA FACTOR BINDING PROTEIN 1	VQ motif (VQ)	127	73	53	243	143	138	down
Potri.013G128300	AT3G59780	Rhodanese/Cell cycle control phosphatase superfamily protein;(source:Araport11)		RHODANESE/CELL CYCLE CONTROL PHOSPHATASE SUPERFAMILY PROTEIN	1598	1417	1185	2893	2406	2886	down
Potri.004G138000	AT4G38620	Encodes a R2R3 MYB protein which is involved in the response to UV-B. It functions as a repressor of target gene expression. One of its target genes encodes cinnamate 4-hydroxylase; mutants accumulate sinapate esters in their leaves. MYB4 binds to its own promoter and represses its own expression. Nuclear localization of MYB4 depends on the action of the beta importin SAD2. The mRNA is cell-to-ce…	ATMYB4, MYB DOMAIN PROTEIN 4, MYB4	MYB TRANSCRIPTION FACTOR-RELATED	25	17	27	52	37	41	down
Potri.003G020400	AT1G15820	Lhcb6 protein (Lhcb6), light harvesting complex of photosystem II.	CP24, LHCB6, LIGHT HARVESTING COMPLEX PHOTOSYSTEM II SUBUNIT 6	light-harvesting complex II chlorophyll a/b binding protein 6 (LHCB6)	13827	10323	9006	22174	20747	23717	down
Potri.005G239300	At2g34430	Photosystem II type I chlorophyll a/b-binding protein The mRNA is cell-to-cell mobile.	DEG11, LHB1B1, LHCB1.4, LIGHT-HARVESTING CHLOROPHYLL-PROTEIN COMPLEX II SUBUNIT B1	Pt-LHB1.3similar to Chlorophyll a-b binding protein 2; similar to chloroplast precursor (LHCII type I CAB-2) (LHCP). [ORG:Glycine max]; [ co-ortholog (1of3) of CAA31419, AAA50310, P12471, AAA33949, JA0179, AAF26741, P09755, AAR10886, P08221, At2g34430, ]	42733	33074	28109	74544	69610	76465	down
Potri.013G144300	At4g03400	Encodes a GH3-related gene involved in red light-specific hypocotyl elongation. Analysis of sense and antisense transgenic plants suggests that DFL2 is located downstream of red light signal transduction and determines the degree of hypocotyl elongation.	DFL2, DWARF IN LIGHT 2, GH3-10	similar to DWARF IN LIGHT 2; [ co-ortholog (2of2) of At4g03400, ]	639	443	350	2043	2434	1982	down
Potri.002G007100	AT1G42970	Encodes chloroplast localized glyceraldehyde-3-phosphate dehydrogenase that can use both NADH and NADPH to reduce 1,3-diphosphate glycerate. It forms A2B2 heterotetramers with GapA forms of the GADPH enzyme. These complexes are active in the light under reducing conditions, but show reduced NADPH-dependent activity in response to oxidized thioredoxins and increased NAD(H)/NADP(H) ratios due to th…	GAPB, GLYCERALDEHYDE-3-PHOSPHATE DEHYDROGENASE B SUBUNIT	GLYCERALDEHYDE-3-PHOSPHATE DEHYDROGENASE GAPB, CHLOROPLASTIC	41	50	21	304	196	259	down
Potri.013G014400	AT4G15920	Encodes a vacuolar fructose transporter expressed in parenchyma and xylem that controls leaf fructose content. When its expression is reduced, fructose accumulates in leaves.	ATSWEET17, SWEET17	BIDIRECTIONAL SUGAR TRANSPORTER SWEET16-RELATED	18	17	20	54	42	35	down
Potri.002G215100	AT2G30950	Metalloprotease that functions in thylakoid membrane biogenesis. Involved in the repair of PSII following damaged incurred during photoinhibition. Forms a complex with VAR1. Mutants show a variegated phenotype, which decreases during development. Transcript and protein levels increase with light intensity. In plsp1-1 mutant plastids, the nonmature form of the protein localizes in the membrane.	FTSH2, VAR2, VARIEGATED 2	METALLOPROTEASE M41 FTSH // SUBFAMILY NOT NAMED	3413	3068	2931	7180	8258	5802	down
Potri.008G101000	AT2G47180	GolS1 is a galactinol synthase that catalyzes the formation of galactinol from UDP-galactose and myo-inositol. GolS1 transcript levels rise in response to methyl viologen, an oxidative damage-inducing agent. Plants over-expressing GolS1 have increased tolerance to salt, chilling, and high-light stress.	ATGOLS1, GALACTINOL SYNTHASE 1, GOLS1	similar to galactinol synthase. [ORG:Cucumis sativus]; [ co-ortholog (1of2) of AAO84915, AAF64307, AAQ74885, ]	48	31	47	559	2411	315	down
Potri.001G165000	AT3G28860	Encodes a member of the ATP-binding cassette (ABC) transporter family that is involved in auxin transport and is involved in postembryonic organ separation. Also known as AtMDR11 and PGP19. Possibly regulates auxin-dependent responses by influencing basipetal auxin transport in the root. Acts upstream of phyA in regulating hypocotyl elongation and gravitropic response. Exerts nonredundant, partia…	ABCB19, ARABIDOPSIS THALIANA ATP-BINDING CASSETTE B19, ATABCB19, ATMDR1, ATMDR11, ATP-BINDING CASSETTE B19, ATPGP19, MDR1, MDR11, MULTIDRUG RESISTANCE PROTEIN 11, P-GLYCOPROTEIN 19, PGP19	Predicted ATPase of the ABC class (ABC_ATPase)	27	28	29	8	6	3	up
Potri.007G016600	AT3G51080	Encodes a member of the GATA factor family of zinc finger transcription factors	GATA TRANSCRIPTION FACTOR 6, GATA6	GATA TRANSCRIPTION FACTOR 14-RELATED	459	627	605	212	165	242	up
Potri.011G126700	AT5G54270	Lhcb3 protein is a component of the main light harvesting chlorophyll a/b-protein complex of Photosystem II (LHC II).	LHCB3, LHCB3*1, LIGHT-HARVESTING CHLOROPHYLL B-BINDING PROTEIN 3	light-harvesting complex II chlorophyll a/b binding protein 3 (LHCB3)	7837	6542	5153	11677	9533	12304	down
Potri.006G218000	At2g26250	epidermis-specific, encodes KCS10, a putative 3-ketoacyl-CoA synthase. probably involved in the synthesis of long-chain lipids found in the cuticle	3-KETOACYL-COA SYNTHASE 10, FDH, FIDDLEHEAD, KCS10	similar to beta-ketoacyl-CoA synthase family (FIDDLEHEAD) (FDH); similar to GB:AJ010713 (fiddlehead protein); [ ortholog of At2g26250,]	2018	1979	1631	3933	3449	3563	down
Potri.007G135100	AT5G53980	Encodes a homeodomain leucine zipper class I (HD-Zip I) protein.	ATHB52, HB52, HOMEOBOX PROTEIN 52	HOMEOBOX-LEUCINE ZIPPER PROTEIN ATHB-52	118	115	178	47	42	50	up
Potri.002G220400	AT3G26650	Encodes one of the two subunits forming the photosynthetic glyceraldehyde-3-phosphate dehydrogenase (GAPDH) and as such a constituent of the supramolecular complex with phosphoribulokinase (PRK) thought to be linked by a small peptide encoded by CP12-2. GapA-1 is coordinately expressed by light with PRK and CP12-2. The enzyme activity, tested in leaf protein extracts dropped significantly after e…	GAPA, GAPA-1, GLYCERALDEHYDE 3-PHOSPHATE DEHYDROGENASE A SUBUNIT, GLYCERALDEHYDE 3-PHOSPHATE DEHYDROGENASE A SUBUNIT 1	1.2.1.13 - Glyceraldehyde-3-phosphate dehydrogenase (NADP(+)) (phosphorylating) / Triosephosphate dehydrogenase (NADP+)	2035	1470	1421	4057	3211	3801	down
Potri.017G118900	At5g38150	Involved in chloroplast avoidance movement under high-light intensities	PLASTID MOVEMENT IMPAIRED 15, PMI15	similar to expressed protein in Arabidopsis thaliana; [ co-ortholog (1of2) of At5g38150, At1g66840, ]	225	176	129	416	384	463	down
Potri.008G129400	At1g23080	Encodes a novel component of auxin efflux that is located apically in the basal cell and is involved during embryogenesis in setting up the apical-basal axis in the embryo. It is also involved in pattern specification during root development. In roots, it is expressed at lateral and basal membranes of provascular cells in the meristem and elongation zone, whereas in the columella cells it coincid…	ARABIDOPSIS PIN-FORMED 7, ATPIN7, PIN-FORMED 7, PIN7	similar to PIN1-like protein. [ORG:Populus tomentosa]; [ co-ortholog (1of2) of At1g70940, AAM55297, AAP59843, AAQ14258, AAM54033, BAD05032, At1g23080, AAM55299, At2g01420, ]	413	337	283	668	501	593	down
Potri.009G072900	At3g47340	encodes a glutamine-dependent asparagine synthetase, the predicted ASN1 peptide contains a purF-type glutamine-binding domain, and is expressed predominantly in shoot tissues, where light has a negative effect on its mRNA accumulation. Expression is induced within 3 hours of dark treatment, in senescing leaves and treatment with exogenous photosynthesis inhibitor. Induction of gene expression was…	ARABIDOPSIS THALIANA GLUTAMINE-DEPENDENT ASPARAGINE SYNTHASE 1, ASN1, AT-ASN1, DARK INDUCIBLE 6, DIN6, GLUTAMINE-DEPENDENT ASPARAGINE SYNTHASE 1	Pt-AS1.3；similar to asparagine synthetase. [ORG:Glycine max]; [ co-ortholog (1of2) of P19251, AAC09952, At3g47340, ]	14063	7388	7667	3667	2478	1597	up
Potri.002G028200	AT1G75540	Encodes a B-box zinc finger transcription factor BBX21 (also named STH2/salt tolerance homolog2 and LHUS/long hypocotyl under shade). Interacts with COP1 to control de-etiolation. Also genetically interacts with COP1 to regulate shade avoidance. The mRNA is cell-to-cell mobile.	ATBBX21, B BOX 21, B-BOX DOMAIN PROTEIN 21, BBX21, LHUS, LONG HYPOCOTYL UNDER SHADE, SALT TOLERANCE HOMOLOG2, STH2	Pt-COL6.2；similar to Zinc finger protein CONSTANS-LIKE 6.; [ co-ortholog (2of2) of At1g75540, ]	228	304	403	123	123	104	up
Potri.006G159200	AT3G24495	encodes a DNA mismatch repair homolog of human MutS gene, MSH6. There are four MutS genes in Arabidopsis, MSH2, MSH3, MSH6, and MSH7, which all act as heterodimers and bind to 51-mer duplexes. MSH2*MSH7 exhibit moderate affinity for a (T/G) substrate and weak binding of (+T), suggesting MSH2*MSH7 may be specialized for lesions/base mispairs not tested or for (T/G) mispairs in special contexts	ARABIDOPSIS THALIANA MUTS HOMOLOG 7, ATMSH7, MSH6-2, MSH7, MUTS HOMOLOG 6-2, MUTS HOMOLOG 7	DNA mismatch repair protein MSH6 (MSH6)	40	55	31	11	12	18	up
Potri.010G071200	AT1G04400	Blue light receptor mediating blue-light regulated cotyledon expansion and flowering time. Positive regulator of the flowering-time gene CONSTANS. This gene possesses a light-induced CNT2 N-terminal homodimerisation domain.Involved in blue-light induced stomatal opening. Involved in triggering chromatin decondensation. An 80-residue motif (NC80) is sufficient to confer CRY2's physiological functi…	AT-PHH1, ATCRY2, CRY2, CRYPTOCHROME 2, FHA, PHH1	cryptochrome 2 (CRY2)	1560	2237	2701	824	894	876	up
Potri.006G229200	AT4G26150	Encodes a member of the GATA factor family of zinc finger transcription factors. Modulate chlorophyll biosynthesis and glutamate synthase (GLU1/Fd-GOGAT) expression.	CGA1, CYTOKININ-RESPONSIVE GATA FACTOR 1, GATA TRANSCRIPTION FACTOR 22, GATA22, GNC-LIKE, GNL	TRANSCRIPTION FACTOR GATA GATA BINDING FACTOR // SUBFAMILY NOT NAMED	122	70	94	206	189	122	down
Potri.016G036900	At2g41220	Encodes a gene whose sequence is similar to ferredoxin dependent glutamate synthase (Fd-GOGAT). Expression is most abundant in root. The mRNA is cell-to-cell mobile.	GLU2, GLUTAMATE SYNTHASE 2	Pt-GLU1.1；similar to ferredoxin-dependent glutamate synthase. [ORG:Securigera parviflora]; [ co-ortholog (2of2) of T06228, AAP33664, At2g41220, At5g04140, ]	7548	6953	5361	17318	15381	17060	down
Potri.011G119500	At3g15354	Encodes a member of the SPA (suppressor of phyA-105) protein family (SPA1-SPA4). SPA proteins contain an N-terminal serine/threonine kinase-like motif followed by a coiled-coil structure and a C-terminal WD-repeat domain. SPA proteins function redundantly in suppressing photomorphogenesis in dark- and light-grown seedlings. SPA3 (and SPA4) predominantly regulates elongation growth in adult plants.	SPA1-RELATED 3, SPA3	Pt-SPA3.2；similar to SPA1-RELATED 4; [ co-ortholog (2of2) of At3g15354, At1g53090, ]	1237	1249	1060	2473	2500	2500	down
Potri.014G139500	At1g06430	encodes a FtsH protease that is localized to the chloroplast	FTSH PROTEASE 8, FTSH8	Pt-VAR2.3；similar to FtsH-like protein Pftf precursor. [ORG:Citrullus lanatus]; [ co-ortholog (1of3) of At1g06430, At2g30950, BAD26584, ]	3251	2924	2806	6941	7647	6167	down
Potri.002G035200	At1g75240	ATHB33, HB33, HOMEOBOX PROTEIN 33, ZHD5, ZINC-FINGER HOMEODOMAIN 5	ATHB33, HB33, HOMEOBOX PROTEIN 33, ZHD5, ZINC-FINGER HOMEODOMAIN 5	zinc finger homeobox family protein; ZF-HD homeobox family protein; [ co-ortholog (2of2) of At1g75240, ]	596	690	546	209	188	122	up
Potri.019G054800	At5g16400	Encodes an f-type thioredoxin (Trx-f2) localized in chloroplast stroma	ATF2, THIOREDOXIN F2, TRXF2	similar to thioredoxin f precursor - garden pea. [ORG:Pisum sativum]; [ ortholog of S20929,At5g16400,At3g02730,]	5841	4760	4302	11744	10565	10698	down
Potri.002G025800	AT4G31500	Encodes an oxime-metabolizing enzyme in the biosynthetic pathway of glucosinolates. Is required for phytochrome signal transduction in red light. Mutation confers auxin overproduction.	CYTOCHROME P450, FAMILY 83, SUBFAMILY B, POLYPEPTIDE 1", ALTERED TRYPTOPHAN REGULATION 4, ATR4, CYP83B1, RED ELONGATED 1, RED1, RNT1, RUNT 1, SUPERROOT 2, SUR2	CYTOCHROME P450 71B21-RELATED	118	101	110	283	200	179	down
Potri.010G105700	At1g68050	Encodes FKF1, a flavin-binding kelch repeat F box protein, is clock-controlled, regulates transition to flowering. Forms a complex with GI on the CO promoter to regulate CO expression.	ADO3, FKF1, FLAVIN-BINDING, KELCH REPEAT, F BOX 1	Pt-FKF1.1；similar to FLAVIN-BINDING KELCH DOMAIN F BOX PROTEIN; [ co-ortholog (1of2) of At1g68050, At5g23410, ]	12	20	31	54	97	44	down
Potri.005G255500	AT1G42550	Encodes a plant-specific protein of unknown function that appears to be conserved among angiosperms. The mRNA is cell-to-cell mobile.	PLASTID MOVEMENT IMPAIRED1, PMI1	PLASTID MOVEMENT IMPAIRED1	1133	1133	810	1923	1834	1912	down
Potri.T147200	At5g28450	Chlorophyll A-B binding family protein;(source:Araport11)		Pt-LHCA2.2；similar to chlorophyll a/b-binding protein type II precursor; similar to photosystem I - garden pea. [ORG:Pisum sativum]; [ co-ortholog (1of2) of At5g28450, At3g61470, S60608, CAA57492, ]	2433	1798	1745	4119	3418	3264	down
Potri.002G074900	AT1G21400	Thiamin diphosphate-binding fold (THDP-binding) superfamily protein;(source:Araport11)		2-oxoisovalerate dehydrogenase E1 component alpha subunit (BCKDHA, bkdA1)	7	9	4	1	0	0	up
Potri.014G042600	At1g75100	Contains a J-domain at the C-terminus which is similar to the J-domain of auxilin, a clathrin-uncoating factor in cow, yeast and worm. Arabidopsis contains 6 other proteins similar to auxilin. Expressed in leaves and stems, but not in roots. Localized in the cytoplasm. Required for the chloroplast accumulation response, but not for the avoidance response. No molecular function known.	AUXILIN-LIKE6, J-DOMAIN PROTEIN REQUIRED FOR CHLOROPLAST ACCUMULATION RESPONSE 1, JAC1	similar to expressed protein in Arabidopsis thaliana; similar to low similarity to SP|O14976 Cyclin G-associated kinase (EC 2.7.1.-) {Homo sapiens}; [ ortholog of At1g75100,]	1134	1112	905	2217	1795	1764	down
Potri.T099400	AT4G10340	photosystem II encoding the light-harvesting chlorophyll a/b binding protein CP26 of the antenna system of the photosynthetic apparatus The mRNA is cell-to-cell mobile.	LHCB5, LIGHT HARVESTING COMPLEX OF PHOTOSYSTEM II 5	light-harvesting complex II chlorophyll a/b binding protein 5 (LHCB5)	6950	5644	4296	13651	10115	12942	down
Potri.013G046100	At3g04530	Encodes a second Arabidopsis phosphoenolpyruvate carboxylase kinase gene product with a different expression pattern from PPCK1. Expression of the gene is upregulated by exposure of the plant to light and is responsive to both phosphate (Pi) and phosphite (Phi) in shoots.	ATPPCK2, PEPCK2, PHOSPHOENOLPYRUVATE CARBOXYLASE KINASE 2, PPCK2	Pt-PPCK2.1；similar to phosphoenolpyruvate-carboxylase kinase. [ORG:Glycine max]; [ co-ortholog (2of2) of AAN12514, AAN12511, AAQ81581, AAN12515, At3g04530, BAC20362,	109	91	92	259	172	183	down
Potri.T063500	AT1G66840	Encodes a coiled-coil protein WEB2 (weak chloroplast movement under blue light 2, also named PMI2/plastid movement impaired 2). Involved in chloroplast avoidance movement under intermediate and high light intensities. WEB2, together with another coiled-coil protein WEB1 (AT2G26570), maintains the chloroplast photorelocation movement velocity.	PLASTID MOVEMENT IMPAIRED 2, PMI2, WEAK CHLOROPLAST MOVEMENT UNDER BLUE LIGHT 2, WEB2	PROTEIN PLASTID MOVEMENT IMPAIRED 15-RELATED	8	12	8	25	29	44	down
Potri.015G103800	At3g48780	Encodes one of the two LCB2 subunits (LCB2a and LCB2b) of serine palmitoyltransferase, an enzyme involved in sphingolipid biosynthesis. LCB2a and LCB2b are functional redundant. Double mutants are gametophytic lethal. The mRNA is cell-to-cell mobile	ATSPT1, SERINE PALMITOYLTRANSFERASE 1, SPT1	Pt-LJLCB2.1；similar to serine palmitoyltransferase. [ORG:Lotus corniculatus var. japonicus]; [ co-ortholog (2of2) of BAC55228, At3g48780, At5g23670, At3g48790	436	331	309	853	467	540	down
Potri.003G171500	At5g28450	Chlorophyll A-B binding family protein;(source:Araport11)		Pt-LHCA2.1；similar to chlorophyll a/b-binding protein type II precursor; similar to photosystem I - garden pea. [ORG:Pisum sativum]; [ co-ortholog (2of2) of At5g28450, At3g61470, S60608, CAA57492,	8472	6335	5534	14756	14004	12030	down
Potri.016G134632	AT3G51630	Encodes a member of the WNK family (9 members in all) of protein kinases, the structural design of which is clearly distinct from those of other known protein kinases, such as receptor-like kinases and mitogen-activated protein kinases	ATWNK5, WITH NO LYSINE (K) KINASE 5, WNK5, ZIK1	SERINE/THREONINE-PROTEIN KINASE WNK WITH NO LYSINE -RELATED // SUBFAMILY NOT NAMED	269	243	198	704	818	717	down
Potri.002G168200	AT2G46370	Encodes a jasmonate-amido synthetase that is a member of the GH3 family of proteins. JAR1 catalyzes the formation of a biologically active jasmonyl-isoleucine (JA-Ile) conjugate. JA-Ile promotes the interaction between JAZ1 and COI1 in the jasmonate signaling pathway. JAR1 localizes to the cytoplasm and is also a phytochrome A signaling component. JAR1 is an auxin-induced gene. Loss of function m…	ATGH3.11, FAR-RED INSENSITIVE 219, FIN219, JAR1, JASMONATE RESISTANT 1	jasmonic acid-amino synthetase (JAR1)	318	316	242	599	386	652	down
Potri.016G050300	At2g42260	Encodes a novel plant-specific protein of unknown function. The UVI4 gene is expressed mainly in actively dividing cells. The hypocotyl cells in mutant seedlings undergo one extra round of endoreduplication. The uvi4 mutation also promoted the progression of endo-reduplication during leaf development.	POLYCHOME, PYM, UV-B-INSENSITIVE 4, UVI4	similar to expressed protein in Arabidopsis thaliana; [ co-ortholog (2of2) of At2g42260, At3g57860,	30	50	56	12	14	15	up
Potri.013G119600	AT5G04530	Encodes KCS19, a member of the 3-ketoacyl-CoA synthase family involved in the biosynthesis of VLCFA (very long chain fatty acids).	3-KETOACYL-COA SYNTHASE 19, KCS19	3-KETOACYL-COA SYNTHASE 12-RELATED	8	18	11	271	335	190	down
Potri.006G240100	AT4G32770	Tocopherol cyclase involved in tocopherol (vitamin E)synthesis. VTE1 over-expressing plants have increased tocopherol indicating VTE1 is a major limiting factor in tocopherol synthesis. Mutants defective in this gene accumulate high amounts of zeaxanthin in conditions of high light or low temperature. Plays a role in the adaptation to low temperature stress, notably phloem loading.	ATSDX1, SUCROSE EXPORT DEFECTIVE 1, VITAMIN E DEFICIENT 1, VTE1	Tocopherol cyclase	50	35	30	13	18	8	up
Potri.001G233600	At5g59990	CCT motif family protein;(source:Araport11)		similar to expressed protein in Arabidopsis thaliana; similar to expression supported by MPSS; [ ortholog of At5g59990	71	56	103	10	2	1	up
Potri.015G110400	AT5G51100	Fe superoxide dismutase whose mRNA levels are increased in response to exposure to UV-B	FE SUPEROXIDE DISMUTASE 2, FSD2	SUPEROXIDE DISMUTASE [FE] 2, CHLOROPLASTIC	8186	9831	9067	16246	18846	16699	down
Potri.015G065400	AT3G01470	Encodes a homeodomain leucine zipper class I (HD-Zip I) transcriptional activator involved in leaf and hypocotyl development. Its promoter is bound by PIF1 which likely regulates its expression. Its translation is regulated by a conserved upstream ORF (CPuORF33).	ARABIDOPSIS THALIANA HOMEOBOX 1, ATHB-1, ATHB1, CONSERVED PEPTIDE UPSTREAM OPEN READING FRAME 33, CPUORF33, HAT5, HB-1, HD-ZIP-1, HOMEOBOX 1, HOMEODOMAIN PROTEIN FROM ARABIDOIPSIS THALIANA 5	WUSCHEL-RELATED HOMEOBOX 5-RELATED	1336	1151	1122	1854	2323	1888	down
Potri.005G196700	At1g22770	Together with CONSTANTS (CO) and FLOWERING LOCUS T (FT), GIGANTEA promotes flowering under long days in a circadian clock-controlled flowering pathway. GI acts earlier than CO and FT in the pathway by increasing CO and FT mRNA abundance. Located in the nucleus. Regulates several developmental processes, including photoperiod-mediated flowering, phytochrome B signaling, circadian clock, carbohydra…	FB, GI, GIGANTEA	similar to GIGANTEA protein.; [ co-ortholog (1of2) of At1g22770,	624	621	535	1276	1190	1500	down
Potri.004G208600	AT2G45430	Encodes a nuclear localized AT hook domain containing protein that can bind AT rich DNA in vitro. Overexpression of the gene results in delayed flowering. Is likely to act redundantly with AHL18, AHL27 and AHL29 in the regulation of flowering. It is also involved in both photo- and skotomorphogenesis.	AHL22, AT-HOOK MOTIF NUCLEAR-LOCALIZED PROTEIN 22	AT-HOOK MOTIF NUCLEAR LOCALIZED PROTEIN 25	65	110	107	20	20	62	up
Potri.007G016400	At4g36220	lignin biosynthetic process, phenylpropanoid biosynthetic process, response to UV-B	CYP84A1, CYTOCHROME P450 84A1, F5H, FAH1, FERULIC ACID 5-HYDROXYLASE 1	Pt-FAH1.4；similar to cytochrome P450. [ORG:Glycyrrhiza echinata]; [ co-ortholog (2of2) of At4g36220, CAB65335, At5g04330,	90	52	19	179	231	320	down
Potri.010G221100	At3g54890	Encodes a component of the light harvesting complex associated with photosystem I.	LHCA1, PHOTOSYSTEM I LIGHT HARVESTING COMPLEX GENE 1	similar to putative chlorophyll a/b-binding protein (At3g54890) mRNA; similar to chlorophyll A-B binding protein; similar to LHCI type I (CAB); similar to chlorophyll A/B-binding protein (Arabidopsis thaliana) GI:16207; [ co-ortholog (2of2) of At3g54890,	19021	14329	12117	30611	25919	28493	down
Potri.001G210000	At1g15820	Lhcb6 protein (Lhcb6), light harvesting complex of photosystem II.	CP24, LHCB6, LIGHT HARVESTING COMPLEX PHOTOSYSTEM II SUBUNIT 6	Pt-LHCB6.2；similar to chlorophyll A-B binding protein; similar to chloroplast (LHCB6); similar to Lhcb6 protein (Arabidopsis thaliana) GI:4741960; similar to Lhcb6 protein (Lhcb6) mRNA; [ co-ortholog (1of2) of At1g15820, ]	6075	4462	3834	10060	9569	9708	down
Potri.002G025500	AT4G31500	Encodes an oxime-metabolizing enzyme in the biosynthetic pathway of glucosinolates. Is required for phytochrome signal transduction in red light. Mutation confers auxin overproduction.	CYTOCHROME P450, FAMILY 83, SUBFAMILY B, POLYPEPTIDE 1", ALTERED TRYPTOPHAN REGULATION 4, ATR4, CYP83B1, RED ELONGATED 1, RED1, RNT1, RUNT 1, SUPERROOT 2, SUR2	CYTOCHROME P450 71B21-RELATED	205	155	152	768	418	373	down
Potri.002G006100	AT1G42550	PLASTID MOVEMENT IMPAIRED1, PMI1	PLASTID MOVEMENT IMPAIRED1, PMI1	PLASTID MOVEMENT IMPAIRED1	82	84	68	215	278	237	down
Potri.006G099500	AT3G08940	Lhcb4.2 protein (Lhcb4.2, protein involved in the light harvesting complex of photosystem II The mRNA is cell-to-cell mobile	LHCB4.2, LIGHT HARVESTING COMPLEX PHOTOSYSTEM II	Pt-LHCB4.3；similar to chlorophyll a/b binding protein CP29. [ORG:Vigna radiata]; [ co-ortholog (1of2) of At3g08940, AAD27878, At5g01530	15370	11938	10191	29238	27446	25833	down
Potri.016G115200	At3g08940	Lhcb4.2 protein (Lhcb4.2, protein involved in the light harvesting complex of photosystem II The mRNA is cell-to-cell mobile.	LHCB4.2, LIGHT HARVESTING COMPLEX PHOTOSYSTEM II	Pt-LHCB4.2；similar to chlorophyll a/b binding protein CP29. [ORG:Vigna radiata]; [ co-ortholog (2of2) of At3g08940, AAD27878, At5g01530	23298	18034	15855	39420	32346	32974	down
Potri.014G120700	At3g62410	CP12-2 encodes a small peptide found in the chloroplast stroma. It belongs to the CP12 gene family thought to be involved in the formation of a supramolecular complex with glyceraldehyde-3-phosphate dehydrogenase (GAPDH) and phosphoribulokinase (PRK) embedded in the Calvin cycle. CP12-2 is coordinately regulated by light with the photosynthetic GAPDH and PRK. The annotation of this gene is based …	CP12, CP12 DOMAIN-CONTAINING PROTEIN 1, CP12 DOMAIN-CONTAINING PROTEIN 2, CP12-2	similar to CP12 domain-containing protein; [ ortholog of At3g62410	773	609	516	2601	2282	1866	down
Potri.009G132500	AT4G38660	Pathogenesis-related thaumatin superfamily protein;(source:Araport11		PATHOGENESIS-RELATED THAUMATIN-LIKE PROTEIN	339	584	760	65	33	102	up
Potri.010G114000	AT4G38620	Encodes a R2R3 MYB protein which is involved in the response to UV-B. It functions as a repressor of target gene expression. One of its target genes encodes cinnamate 4-hydroxylase; mutants accumulate sinapate esters in their leaves. MYB4 binds to its own promoter and represses its own expression. Nuclear localization of MYB4 depends on the action of the beta importin SAD2. The mRNA is cell-to-ce…	ATMYB4, MYB DOMAIN PROTEIN 4, MYB4	MYB-LIKE DNA-BINDING PROTEIN MYB // SUBFAMILY NOT NAMED	18	13	13	52	45	40	down
Potri.006G044700	AT3G57180	Encodes a chloroplast localized protein YL1/BPG2. Involved in seedling shoot response to salt stress through ABI4.	BPG2, BRASSINAZOLE(BRZ) INSENSITIVE PALE GREEN 2, YELLOW LEAF 1, YL1	Nitric-oxide synthase (NADPH) / NO synthase	402	417	371	668	843	553	down
Potri.008G117100	AT1G25560	Encodes a member of the RAV transcription factor family that contains AP2 and B3 binding domains. Involved in the regulation of flowering under long days. Loss of function results in early flowering. Overexpression causes late flowering and repression of expression of FT. Novel transcriptional regulator involved in ethylene signaling. Promoter bound by EIN3. EDF1 in turn, binds to promoter elemen…	ATTEM1, EDF1, ETHYLENE RESPONSE DNA BINDING FACTOR 1, TEM1, TEMPRANILLO 1	Pt-RAV2.1；similar to DNA-binding protein RAV2 (RAV2); similar to AP2 domain-containing protein RAP2.8; similar to RAV2 GI:3868859 from (Arabidopsis thaliana); similar to AP2 domain containing protein RAP2.8 (Arabidopsis thaliana) GI:2281641; similar to mRNA for R	1279	783	795	2023	1477	1696	down
Potri.005G097700	AT3G12890	ACTIVATOR OF SPOMIN::LUC2, ASML2	ACTIVATOR OF SPOMIN::LUC2, ASML2	similar to expressed protein in Arabidopsis thaliana; [ co-ortholog (1of3) of At3g12890	52	69	36	4	0	4	up
Potri.008G112700	AT2G04030	Encodes a chloroplast-targeted 90-kDa heat shock protein located in the stroma involved in red-light mediated deetiolation response and crucial for protein import into the chloroplast stroma. Mutants are resistant to chlorate, have elongated hypocotyls in light, and affect the expression of NR2, CAB, and RBCS but NOT NR1 and NiR	ATHSP90.5, ATHSP90C, CR88, EMB1956, EMBRYO DEFECTIVE 1956, HEAT SHOCK PROTEIN 88.1, HEAT SHOCK PROTEIN 90.5, HSP88.1, HSP90.5, HSP90C	similar to heat shock protein; putative; similar to strong similarity to heat shock protein (Arabidopsis thaliana) GI:1906830; similar to histidine kinase-; similar to DNA gyrase B-; similar to and HSP90-like domain protein; similar to heat shock protein	2807	2542	1995	4124	4963	3199	down
Potri.001G249800	AT2G29650	Encodes an inorganic phosphate transporter (PHT4;1) that is localized to the thylakoid membrane	ANION TRANSPORTER 1, ANTR1, PHOSPHATE TRANSPORTER 4;1, PHT4;1	SF312 - SODIUM-DEPENDENT PHOSPHATE TRANSPORTERS // SUBFAMILY NOT NAMED	520	402	407	1200	1235	913	down
Potri.015G022100	AT5G24120	Encodes a specialized sigma factor that functions in regulation of plastid genes and is responsible for the light-dependent transcription at the psbD LRP. Activation of SIG5 is dependent upon blue light and mediated by cryptochromes.	ATSIG5, SIGMA FACTOR 5	RNA POLYMERASE SIGMA FACTOR SIGE, CHLOROPLASTIC/MITOCHONDRIAL	129	143	114	286	259	266	down
Potri.002G100600	AT4G40060	Encodes a homeodomain leucine zipper class I (HD-Zip I) protein.	ATHB-16, ATHB16, HB16, HOMEOBOX PROTEIN 16	homeobox-leucine zipper protein (HD-ZIP)	282	451	772	44	40	61	up
Potri.015G010700	AT5G24314	plastid transcriptionally active7;(source:Araport11)	PDE225, PIGMENT DEFECTIVE 225, PLASTID TRANSCRIPTIONALLY ACTIVE7, PTAC7, TAC7	PLASTID TRANSCRIPTIONALLY ACTIVE7	340	301	230	476	534	471	down
Potri.001G026900	AT5G19420	Regulator of chromosome condensation (RCC1) family with FYVE zinc finger domain-containing protein;(source:Araport11		REGULATOR OF CHROMOSOME CONDENSATION (RCC1) FAMILY PROTEIN-RELATED	98	167	173	51	37	60	up
Potri.003G058800	At3g15570	Phototropic-responsive NPH3 family protein;(source:Araport11		phototropic-responsive NPH3 family protein; similar to NPH3 family domain containing protein; [ ortholog of At3g15570,At1g52770	40	30	39	97	125	135	down
Potri.001G192600	At1g52560	HSP20-like chaperones superfamily protein;(source:Araport11	HSP26.5	class I small heat shock protein-like (HSP26.5-P); similar to identified in Scharf; similar to K-D.; similar to et al; similar to Cell Stress & Chaperones (2001) 6: 225-237.; [ ortholog of At1g52560,]	22	20	10	37	47	21	down
Potri.009G033900	AT2G29090	Encodes a protein with ABA 8'-hydroxylase activity, involved in ABA catabolism. Member of the CYP707A gene family. This gene predominantly accumulates in dry seeds and is up-regulated immediately following imbibition. CYP707A2 appears to play a major role in the rapid decrease in ABA levels during early seed imbibition.	CYTOCHROME P450, FAMILY 707, SUBFAMILY A, POLYPEPTIDE 2", CYP707A2	ABSCISIC ACID 8'-HYDROXYLASE 2	4	4	0	58	39	24	down
Potri.008G067300	At2g40100	Lhcb4:3 protein (Lhcb4.3, light harvesting complex of photosystem II The mRNA is cell-to-cell mobile.	LHCB4.3, LHCB8, LIGHT HARVESTING COMPLEX PHOTOSYSTEM II	Pt-LHCB4.1；similar to Chlorophyll a-b binding protein CP29.3; similar to chloroplast precursor (LHCII protein 4.3) (LHCB4.3).; [ ortholog of At2g40100	2334	1895	1623	4489	3928	4200	down
Potri.010G212600	AT5G04530	Encodes KCS19, a member of the 3-ketoacyl-CoA synthase family involved in the biosynthesis of VLCFA (very long chain fatty acids).	3-KETOACYL-COA SYNTHASE 19, KCS19	3-KETOACYL-COA SYNTHASE 12-RELATED	57	51	54	21	11	4	up
Potri.001G282500	At2g30170	Encodes a chloroplast PP2C phosphatase that is required for efficient dephosphorylation of PSII proteins and involved in light acclimation.	PBCP, PHOTOSYSTEM II CORE PHOSPHATASE	similar to expressed protein in Arabidopsis thaliana; [ ortholog of At2g30170	164	161	153	305	332	257	down
Potri.014G111400	AT2G46970	encodes a novel Myc-related bHLH transcription factor, which physically associated with APRR1/TOC1 and is a member of PIF3 transcription factor family.	PHYTOCHROME INTERACTING FACTOR 3-LIKE 1, PIL1	phytochrome-interacting factor 3 (PIF3)	57	52	19	136	79	77	down
Potri.001G079000	AT5G49730	Encodes a plasma membrane-located ferric chelate reductase. Its mRNA is expressed in green aerial tissues (shoot, flower and cotyledon) in a light- and cell differentiation-specific manner	ATFRO6, FERRIC REDUCTION OXIDASE 6, FRO6	ferric reductase-like transmembrane component family protein; similar to ferric-chelate reductase (FRO1) (Pisum sativum) GI:15341529; [ ortholog of At5g49740,At5g49730,	1252	1386	1038	5430	5856	4447	down
Potri.010G125300	AT1G68530	Encodes KCS6, a member of the 3-ketoacyl-CoA synthase family involved in the biosynthesis of VLCFA (very long chain fatty acids)	3-KETOACYL-COA SYNTHASE 6, ATCER6, ATCUT1, CER6, CUT1, CUTICULAR 1, ECERIFERUM 6, G2, KCS6, POLLEN-PISTIL INCOMPATIBILITY 1, POP1	Pt-CUT1.1；similar to ECERIFERUM 6; similar to ECERIFERUM 60; similar to CUTICULAR 1; similar to POLLEN-PISTIL INCOMPATIBILITY 1; [ ortholog of At1g25450,At1g68530	715	741	640	1296	2168	1928	down
Potri.012G018700	AT3G61850	Zinc finger transcription factor of the Dof family involved in the control of seed germination	DAG1, DOF AFFECTING GERMINATION 1	Dof domain, zinc finger (zf-Dof)	132	171	211	72	38	83	up
Potri.002G222300	AT3G07800	Encodes a thymidine kinase that salvages DNA precursors.	ATTK1A, THYMIDINE KINASE 1A, TK1, TK1A	thymidine kinase (tdk, TK)	25	38	35	6	7	17	up
Potri.002G166300	AT2G46240	A member of Arabidopsis BAG (Bcl-2-associated athanogene) proteins, plant homologs of mammalian regulators of apoptosis. Expression of BAG6 in leaves was strongly induced by heat stress. Knockout mutants exhibited enhanced susceptibility to fungal pathogen Botrytis cinerea. Plant BAG proteins are multi-functional and remarkably similar to their animal counterparts, as they regulate apoptotic-like…	ARABIDOPSIS THALIANA BCL-2-ASSOCIATED ATHANOGENE 6, ATBAG6, BAG6, BCL-2-ASSOCIATED ATHANOGENE 6	BAG FAMILY MOLECULAR CHAPERONE REGULATOR 6	43	66	40	102	112	67	down
Potri.005G254100	At1g42970	Encodes chloroplast localized glyceraldehyde-3-phosphate dehydrogenase that can use both NADH and NADPH to reduce 1,3-diphosphate glycerate. It forms A2B2 heterotetramers with GapA forms of the GADPH enzyme. These complexes are active in the light under reducing conditions, but show reduced NADPH-dependent activity in response to oxidized thioredoxins and increased NAD(H)/NADP(H) ratios due to th…	GAPB, GLYCERALDEHYDE-3-PHOSPHATE DEHYDROGENASE B SUBUNIT	Pt-GAPB.2 ；similar to glyceraldehyde-3-phosphate dehydrogenase (NADP) (phosphorylating) (EC 1.2.1.13) B precursor; similar to chloroplast - garden pea. [ORG:Pisum sativum]; [ co-ortholog (1of2) of DEPMNB, At1g42970	17735	14747	12733	43547	38775	38795	down
Potri.001G017300	AT1G51140	Encodes a basic helix-loop-helix-type transcription factor involved in photoperiodism flowering. Binds to the E-box cis-element in the CONSTANS (CO) promoter to regulate flowering. Interacts with CFL1 and along with CFLAP2 negatively regulates cuticle development. Binds to the potassium channel gene KAT1 as a dimer. The DNA-binding capacity is inhibited in response to ABA through phosphorylation-…	ABA-RESPONSIVE KINASE SUBSTRATE 1, AKS1, ATCFL1 ASSOCIATED PROTEIN 1, CFLAP1, FBH3, FLOWERING BHLH 3	Helix-loop-helix DNA-binding domain (HLH)	969	945	875	1468	1792	1580	down
Potri.018G053600				TRANSCRIPTION FACTOR GATA GATA BINDING FACTOR // SUBFAMILY NOT NAMED	154	122	70	397	357	320	down
Potri.002G196100	AT3G62410	CP12-2 encodes a small peptide found in the chloroplast stroma. It belongs to the CP12 gene family thought to be involved in the formation of a supramolecular complex with glyceraldehyde-3-phosphate dehydrogenase (GAPDH) and phosphoribulokinase (PRK) embedded in the Calvin cycle. CP12-2 is coordinately regulated by light with the photosynthetic GAPDH and PRK. The annotation of this gene is based …	CP12, CP12 DOMAIN-CONTAINING PROTEIN 1, CP12 DOMAIN-CONTAINING PROTEIN 2, CP12-2	CALVIN CYCLE PROTEIN CP12-1, CHLOROPLASTIC-RELATED	58	36	34	97	64	76	down
Potri.008G116800	At1g68830	STN7 protein kinase; required for state transitions, phosphorylation of the major antenna complex (LHCII) between PSII and PSI, and light adaptation. STN7 is involved in state transitions.	STN7, STT7 HOMOLOG STN7	protein kinase family protein; similar to eukaryotic protein kinase domain containing protein; [ ortholog of At1g68830,]	3803	3458	2904	6474	6118	5259	down
Potri.005G100400	AT4G35090	Encodes a peroxisomal catalase, highly expressed in bolts and leaves. mRNA expression patterns show circadian regulation with mRNA levels being high in the subjective early morning. Loss of function mutations have increased H2O2 levels and increased H2O2 sensitivity. Mutants accumulate more toxic ions yet show decreased sensitivity to Li+. This decreased sensitivity is most likely due to an insen…	CAT2, CATALASE 2	similar to catalase. [ORG:Cucurbita pepo]; [ co-ortholog (2of2) of AAG23803,	2320	1801	1535	8143	6837	8045	down
Potri.019G045800	AT3G03630	Encodes a protein that possesses S-sulfocysteine synthase activity and lacks O-acetylserien(thiol)lyase activity.	CS26, CYSTEINE SYNTHASE 26	S-SULFOCYSTEINE SYNTHASE, CHLOROPLASTIC-RELATED	128	85	99	139	228	163	down
Potri.002G119300	AT1G27730	Related to Cys2/His2-type zinc-finger proteins found in higher plants. Compensated for a subset of calcineurin deficiency in yeast. Salt tolerance produced by ZAT10 appeared to be partially dependent on ENA1/PMR2, a P-type ATPase required for Li+ and Na+ efflux in yeast. The protein is localized to the nucleus, acts as a transcriptional repressor and is responsive to chitin oligomers. Also involv…	SALT TOLERANCE ZINC FINGER, STZ, ZAT10	ZINC FINGER PROTEIN AZF3-RELATED	37	43	53	111	55	68	down
Potri.017G081100	At3g28860	Encodes a member of the ATP-binding cassette (ABC) transporter family that is involved in auxin transport and is involved in postembryonic organ separation. Also known as AtMDR11 and PGP19. Possibly regulates auxin-dependent responses by influencing basipetal auxin transport in the root. Acts upstream of phyA in regulating hypocotyl elongation and gravitropic response. Exerts nonredundant, partia…	ABCB19, ARABIDOPSIS THALIANA ATP-BINDING CASSETTE B19, ATABCB19, ATMDR1, ATMDR11, ATP-BINDING CASSETTE B19, ATPGP19, MDR1, MDR11, MULTIDRUG RESISTANCE PROTEIN 11, P-GLYCOPROTEIN 19, PGP19	similar to multidrug resistance P-glycoprotein; putative; similar to mdr-like P-glycoprotein GI:3849833 from (Arabidopsis thaliana); similar to cDNA MDR-like p-glyco; [ ortholog of At3g28860,]	1954	2450	2365	942	644	849	up
Potri.013G058300	At5g18170	Encodes the 43 kDa alpha-subunit of the glutamate dehydrogenase with a putative mitochondrial transit polypeptide and NAD(H)- and alpha-ketoglutarate-binding domains. Mitochondrial localization confirmed by subcellular fractionation. Combines in several ratios with GDH2 protein (GDH-beta) to form seven isoenzymes. Catalyzes the cleavage of glycine residues. May be involved in ammonia assimilation…	GDH1, GLUTAMATE DEHYDROGENASE 1	Pt-GDH1.2；similar to Glutamate dehydrogenase 1 (EC 1.4.1.3) (GDH 1).; [ co-ortholog (2of2) of At5g18170, At3g03910	1188	1512	1467	471	395	473	up
Potri.015G134600	At5g51810	Encodes gibberellin 20-oxidase. Involved in gibberellin biosynthesis. Up-regulated by far red light in elongating petioles. Not regulated by a circadian clock. Mutation of GA20ox2 delays flowering.	AT2353, ATGA20OX2, GA20OX2, GIBBERELLIN 20 OXIDASE 2	Pt-GA20.2 GA20ox8；similar to gibberellin 20-oxidase (EC 1.14.11.-) - garden pea. [ORG:Pisum sativum]; [ co-ortholog (1of2) of T06787, T11848, CAH59131, CAH59143, CAH59139, CAA62846, CAH59109, AAF29605, At5g51810, CAH59116, CAA70329, At4g25420	32	24	38	308	384	257	down
Potri.T016900	AT3G02380	homologous to the flowering-time gene CONSTANS (CO) encoding zinc-finger proteins	ATCOL2, B-BOX DOMAIN PROTEIN 3, BBX3, COL2, CONSTANS-LIKE 2	ZINC FINGER PROTEIN CONSTANS-RELATED	405	367	302	686	513	613	down
Potri.008G010400	AT1G16880	Encodes a ACT domain-containing protein. The ACT domain, named after bacterial aspartate kinase, chorismate mutase and TyrA (prephenate dehydrogenase), is a regulatory domain that serves as an amino acid-binding site in feedback-regulated amino acid metabolic enzymes. The mRNA is cell-to-cell mobile.	ACR11, ACT DOMAIN REPEATS 11	similar to uridylyltransferase-related; similar to (Protein-PII) uridylyltransferase (PII uridylyl- transferase) (Uridylyl removing enzyme) (UTase)(SP:Q9AC53) (Caulobacter crescentus); similar to uridylyltransferase-related; similar to (Protein-PII) uridy	2597	2231	2019	4336	4547	4601	down
Potri.001G271700	At3g45640	Encodes a mitogen-activated kinase whose mRNA levels increase in response to touch, cold, salinity stress and chitin oligomers.Also functions in ovule development. Heterozygous MPK3 mutants in a homozygous MPK6 background are female sterile due to defects in integument development. MPK3 can be dephosphorylated by MKP2 in vitro. The mRNA is cell-to-cell mobile.	ATMAPK3, ATMPK3, MITOGEN-ACTIVATED PROTEIN KINASE 3, MPK3	Pt-MPK3.1；similar to protein kinase MMK4 (EC 2.7.1.-); similar to cold- and drought-induced - alfalfa. [ORG:Medicago sativa]; [ co-ortholog (2of2) of At3g45640, T09622	81	86	60	167	145	109	down
Potri.008G158200	At3g22840	Encodes an early light-inducible protein.	EARLY LIGHT-INDUCABLE PROTEIN, ELIP, ELIP1	Pt-ELIP2.2；similar to early light-induced protein precursor - garden pea. [ORG:Pisum sativum]; [ co-ortholog (2of2) of S01056, JC5876, At3g22840,	23	31	23	47	63	33	down
Potri.009G170640	AT5G58140	Membrane-bound protein serine/threonine kinase that functions as blue light photoreceptor in redundancy with PHO1. Involved in stomatal opening, chloroplast movement and phototropism. Mediates blue light-induced growth enhancements. PHOT1 and PHOT2 mediate blue light-dependent activation of the plasma membrane H+-ATPase in guard cell protoplasts. PHOT2 possesses two LOV (LOV1 and LOV2, for light-…	ATPHOT2, NON PHOTOTROPIC HYPOCOTYL 1-LIKE, NPL1, PHOT2, PHOTOTROPIN 2	PROTEIN TWIN LOV 1	124	90	64	522	397	356	down
Potri.017G041700	AT3G25810	Terpenoid cyclases/Protein prenyltransferases superfamily protein;(source:Araport11		Isoprene synthase / ISPS	3597	3279	3053	18928	15380	16920	down
Potri.002G060100	At3g58850	Encodes PHYTOCHROME RAPIDLY REGULATED2 (PAR2), an atypical basic helix-loop-helix (bHLP) protein. Closely related to PAR1 (At2g42870). Up regulated after simulated shade perception. Acts in the nucleus to control plant development and as a negative regulator of shade avoidance response. Functions as transcriptional repressor of auxin-responsive genes SAUR15 (AT4G38850) and SAUR68 (AT1G29510).	HLH2, PAR2, PHY RAPIDLY REGULATED 2	similar to expressed protein in Arabidopsis thaliana; similar to predicted proteins; similar to Arabidopsis thaliana; [ co-ortholog (2of2) of At3g58850, At2g42870	37	22	31	14	5	7	up
Potri.015G133700	AT1G68530	Encodes KCS6, a member of the 3-ketoacyl-CoA synthase family involved in the biosynthesis of VLCFA (very long chain fatty acids)	3-KETOACYL-COA SYNTHASE 6, ATCER6, ATCUT1, CER6, CUT1, CUTICULAR 1, ECERIFERUM 6, G2, KCS6, POLLEN-PISTIL INCOMPATIBILITY 1, POP1	3-ketoacyl-CoA synthase (KCS)	25	19	15	8	5	0	up
Potri.007G020900	At3g50940	P-loop containing nucleoside triphosphate hydrolases superfamily protein;(source:Araport11)		AAA-type ATPase family protein; [ ortholog of At3g50940,At3g50930,	0	0	0	7	0	11	down
Potri.T024100	AT5G54470	B-box type zinc finger family protein;(source:Araport11	B-BOX DOMAIN PROTEIN 29, BBX29	B-BOX DOMAIN PROTEIN 26-RELATED	116	122	132	63	37	53	up
Potri.012G139300	AT4G00730	Encodes a homeodomain protein of the HD-GLABRA2 group. Involved in the accumulation of anthocyanin and in root development. Loss of function mutants have increased cell wall polysaccharide content.	AHDP, ANL2, ANTHOCYANINLESS 2, ARABIDOPSIS THALIANA HOMEODOMAIN PROTEIN	HOMEOBOX-LEUCINE ZIPPER PROTEIN HDG7	27	34	21	1	6	8	up
Potri.006G255200	AT4G32280	indole-3-acetic acid inducible 29;(source:Araport11)	IAA29, INDOLE-3-ACETIC ACID INDUCIBLE 29	auxin-responsive protein IAA (IAA)	21	33	21	53	41	65	down
Potri.012G014000	At5g53420	Member of ASML2 family of CCT domain proteins.There is a preferential accumulation of RNA isoforms CCT101.1 and CCT101.2 in response to N-treatment, each isoform has different targets.	CCT101, CONSTANS, CO-LIKE AND TOC1 MOTIF	similar to expressed protein in Arabidopsis thaliana; similar to expressed protein in Arabidopsis thaliana; [ co-ortholog (1of2) of At5g53420, At4g27900	620	797	1047	885	1982	1520	down
Potri.005G077300	AT1G78080	Encodes a member of the DREB subfamily A-6 of ERF/AP2 transcription factor family (RAP2.4). The protein contains one AP2 domain. Role in mediating light and ethylene signaling. The mRNA is cell-to-cell mobile.	ATWIND1, RAP2.4, RELATED TO AP2 4, WIND1, WOUND INDUCED DEDIFFERENTIATION 1	ETHYLENE-RESPONSIVE TRANSCRIPTION FACTOR CRF5-RELATED	1580	1688	1888	696	535	634	up
Potri.004G175800	At1g68010	Encodes hydroxypyruvate reductase.	ATHPR1, HPR, HYDROXYPYRUVATE REDUCTASE	Pt-HPR.1；similar to glycerate dehydrogenase (EC 1.1.1.29) - cucumber. [ORG:Cucumis sativus]; [ ortholog of At1g68010	8965	7709	6472	17516	14529	16554	down
Potri.014G025800	At4g36930	Encodes a transcription factor of the bHLH protein family. Mutants have abnormal, unfused carpels and reduced seed dormancy.	SPATULA, SPT	Pt-ALC.2 ；similar to basic helix-loop-helix protein. [ORG:Fragaria x ananassa]; [ co-ortholog (1of2) of At4g36930, AAV33474, At5g67110	200	210	228	47	32	75	up
Potri.013G070500	At1g08540	Enodes a subunit of chloroplast RNA polymerase, confers the ability to recognize promoter sequences on the core enzyme. SIG1 is induced by red and blue light.	ABC1, ATSIG1, ATSIG2, RNA POLYMERASE SIGMA SUBUNIT 1, RNAPOLYMERASE SIGMA SUBUNIT 2, SIG1, SIG2, SIGA, SIGB, SIGMA FACTOR 1, SIGMA FACTOR 2, SIGMA FACTOR B	Pt-SIGB.2；similar to SIGMA FACTOR B; [ co-ortholog (1of2) of At1g08540, At3g53920, ]	883	774	637	1373	1623	1498	down
Potri.001G170100	At1g72630	ELF4-like 2;(source:Araport11)；entrainment of circadian clock, photoperiodism, positive regulation of circadian rhythm	ELF4-L2, ELF4-LIKE 2	similar to expressed protein in Arabidopsis thaliana; [ co-ortholog (1of3) of At1g72630, At1g17455	850	850	1007	329	289	315	up
Potri.006G086100	At5g02260	member of Alpha-Expansin Gene Family. Naming convention from the Expansin Working Group	ATEXP9, ATEXPA9, ATHEXP ALPHA 1.10, EXP9, EXPA9, EXPANSIN A9	Pt-EXPA3.1；similar to expansin. [ORG:Pyrus communis]; [ ortholog of BAC67193,CAD28983,CAH18933,S53082,CAA59470,AAO15999,At5g02260,At2g37640	2034	2754	2789	475	305	413	up
Potri.007G100600	AT3G52430	Encodes a lipase-like gene that is important for salicylic acid signaling and function in resistance (R) gene-mediated and basal plant disease resistance. PAD4 can interact directly with EDS1, another disease resistance signaling protein. Expressed at elevated level in response to green peach aphid (GPA) feeding, and modulates the GPA feeding-induced leaf senescence through a mechanism that doesn…	ARABIDOPSIS PHYTOALEXIN DEFICIENT 4, ATPAD4, PAD4, PHYTOALEXIN DEFICIENT 4	CGI-141-RELATED/LIPASE CONTAINING PROTEIN // SUBFAMILY NOT NAMED	169	231	202	64	68	67	up
Potri.008G041000	At3g54890	Encodes a component of the light harvesting complex associated with photosystem I.	LHCA1, PHOTOSYSTEM I LIGHT HARVESTING COMPLEX GENE 1	similar to putative chlorophyll a/b-binding protein (At3g54890) mRNA; similar to chlorophyll A-B binding protein; similar to LHCI type I (CAB); similar to chlorophyll A/B-binding protein (Arabidopsis thaliana) GI:16207; [ co-ortholog (1of2) of At3g54890	375	230	170	1050	666	1106	down
Potri.008G067500	AT5G05690	Encodes a member of the CP90A family, a cytochrome P450 monooxygenase which converts 6-deoxocathasterone to 6-deoxoteasterone in the late C6 oxidation pathway and cathasterone to teasterone in the early C6 oxidation pathway of brassinolide biosynthesis. Expressed in cotyledons and leaves. Mutants display de-etiolation and derepression of light-induced genes in the dark, dwarfism, male sterility a…	CABBAGE 3, CBB3, CONSTITUTIVE PHOTOMORPHOGENIC DWARF, CPD, CYP90, CYP90A, CYP90A1, CYTOCHROME P450 90A1, DWARF 3, DWF3	cytochrome P450, family 90, subfamily A, polypeptide 1 (CYP90A1, CPD)	342	329	382	959	983	837	down
Potri.019G103500	AT4G03400	Encodes a GH3-related gene involved in red light-specific hypocotyl elongation. Analysis of sense and antisense transgenic plants suggests that DFL2 is located downstream of red light signal transduction and determines the degree of hypocotyl elongation.	DFL2, DWARF IN LIGHT 2, GH3-10	Pt-DFL2.1 GH3-11；similar to DWARF IN LIGHT 2; [ co-ortholog (1of2) of At4g03400,	13	5	6	36	12	25	down
Potri.009G170520	AT5G58140	Membrane-bound protein serine/threonine kinase that functions as blue light photoreceptor in redundancy with PHO1. Involved in stomatal opening, chloroplast movement and phototropism. Mediates blue light-induced growth enhancements. PHOT1 and PHOT2 mediate blue light-dependent activation of the plasma membrane H+-ATPase in guard cell protoplasts. PHOT2 possesses two LOV (LOV1 and LOV2, for light-…	ATPHOT2, NON PHOTOTROPIC HYPOCOTYL 1-LIKE, NPL1, PHOT2, PHOTOTROPIN 2	PHOTOTROPIN-2	62	75	43	276	204	168	down
Potri.017G084000	At5g15250	Encodes an FtsH protease that is localized to the chloroplast. AtFtsH6 is involved in the degradation of both Lhcb3 and Lhcb1 during senescence and high-light acclimation	ATFTSH6, FTSH PROTEASE 6, FTSH6	similar to FtsH protease; putative; similar to FtsH-like protein Pftf precursor GI:4325041 from (Nicotiana tabacum); [ ortholog of At5g15250	9	11	7	42	56	25	down
Potri.004G173200	AT4G38660	Pathogenesis-related thaumatin superfamily protein;(source:Araport11)		PATHOGENESIS-RELATED THAUMATIN-LIKE PROTEIN	959	1511	1788	207	148	408	up
Potri.019G063100	At4g10340	photosystem II encoding the light-harvesting chlorophyll a/b binding protein CP26 of the antenna system of the photosynthetic apparatus The mRNA is cell-to-cell mobile.	LHCB5, LIGHT HARVESTING COMPLEX OF PHOTOSYSTEM II 5	Pt-LHCB5.1；similar to Chlorophyll a-b binding protein CP26; similar to chloroplast precursor (Light- harvesting complex II protein 5) (LHCB5) (LHCIIc).; [ ortholog of At4g10340,	3138	2206	1899	4932	3879	4505	down
Potri.011G044600	AT1G07180	Internal NAD(P)H dehydrogenase in mitochondria. The predicted protein sequence has high homology with other designated NAD(P)H DHs from microorganisms; the capacity for matrix NAD(P)H oxidation via the rotenone-insensitive pathway is significantly reduced in the Atndi1 mutant plant line; the in vitro translation product of AtNDI1 is imported into isolated mitochondria and located on the inside of…	ALTERNATIVE NAD(P)H DEHYDROGENASE 1, ARABIDOPSIS THALIANA INTERNAL NON-PHOSPHORYLATING NAD ( P ) H DEHYDROGENASE, ATNDI1, NDA1	NADH:ubiquinone reductase (non-electrogenic) / Ubiquinone reductase	0	0	0	59	7	3	down
Potri.002G142800	AT3G60530	Encodes a member of the GATA factor family of zinc finger transcription factors	GATA TRANSCRIPTION FACTOR 4, GATA4	GATA TRANSCRIPTION FACTOR 4	380	314	332	508	929	465	down
Potri.012G031100	AT5G24120	Encodes a specialized sigma factor that functions in regulation of plastid genes and is responsible for the light-dependent transcription at the psbD LRP. Activation of SIG5 is dependent upon blue light and mediated by cryptochromes.	ATSIG5, SIGMA FACTOR 5	Pt-SIGE.3；similar to RNA polymerase sigma subunit SigE (sigE); similar to sigma-like factor (SIG5); similar to RNA polymerase sigma subunit SigE (Arabidopsis thaliana) GI:4972299; similar to sigma-like factor (Arabidopsis thaliana	1398	1395	1403	2913	3530	2596	down
Potri.001G301100	At4g34190	Encodes a stress enhanced protein that localizes to the thylakoid membrane and whose mRNA is upregulated in response to high light intensity. It may be involved in chlorophyll binding.	SEP1, STRESS ENHANCED PROTEIN 1	Pt-SEP1.1；similar to STRESS ENHANCED PROTEIN 1; [ co-ortholog (2of2) of At4g34190	576	509	463	1033	954	868	down
Potri.005G084200	AT2G21970	stress enhanced protein 2 (SEP2) chlorophyll a/b-binding protein	SEP2, STRESS ENHANCED PROTEIN 2	Chlorophyll A-B binding protein (Chloroa_b-bind)	151	128	111	370	675	281	down
Potri.012G070900	AT3G01470	Encodes a homeodomain leucine zipper class I (HD-Zip I) transcriptional activator involved in leaf and hypocotyl development. Its promoter is bound by PIF1 which likely regulates its expression. Its translation is regulated by a conserved upstream ORF (CPuORF33).	ARABIDOPSIS THALIANA HOMEOBOX 1, ATHB-1, ATHB1, CONSERVED PEPTIDE UPSTREAM OPEN READING FRAME 33, CPUORF33, HAT5, HB-1, HD-ZIP-1, HOMEOBOX 1, HOMEODOMAIN PROTEIN FROM ARABIDOIPSIS THALIANA 5	WUSCHEL-RELATED HOMEOBOX 5-RELATED	1525	1398	1334	2590	3166	2891	down
Potri.017G017100	At1g03840	MGP is a nuclear-localized putative transcription factor with three zinc finger domains. MGP can interact with three proteins implicated in root patterning: SCR, SHR, and JKD in Y2H assays, and these interactions depend on the first zinc finger in MGP. MGP appears to be a direct transcriptional target of SHR and SCR, based on promoter binding assays, though it is not expressed in the QC, based on…	IDD3, INDETERMINATE DOMAIN 3, MAGPIE, MGP	zinc finger (C2H2 type) family protein; similar to C2H2 type; [ ortholog of At1g03840,At5g44160,	41	69	82	7	8	15	up
Potri.004G055900	AT5G45890	Senescence-associated gene 12 (SAG12) encoding a cysteine protease influenced by cytokinin, auxin, and sugars.Localized to special vacuole found during senescence called senescence associated vacuoles which are different from central vacuole in the tonoplast composition and pH.	ATSAG12, SAG12, SENESCENCE-ASSOCIATED GENE 12	Fruit bromelain	18	9	17	147	260	12	down
Potri.008G171000	At2g05620	Involved in electron flow in Photosystem I. Essential for photoprotection.	ATPGR5, PGR5, PROTON GRADIENT REGULATION 5	Pt-PGR5.2；similar to expressed protein in Arabidopsis thaliana; similar to Involved in electron flow in Photosystem I. Essential for photoprotection.; [ co-ortholog (2of2) of At2g05620	85	80	68	287	317	271	down
Potri.001G144100	AT4G35470	Encodes PIRL4, a member of the Plant Intracellular Ras-group-related LRRs (Leucine rich repeat proteins). PIRLs are a distinct, plant-specific class of intracellular LRRs that likely mediate protein interactions, possibly in the context of signal transduction.	PIRL4, PLANT INTRACELLULAR RAS GROUP-RELATED LRR 4	LEUCINE-RICH REPEAT-CONTAINING PROTEIN // SUBFAMILY NOT NAMED	2	2	3	11	6	18	down
Potri.004G209700	AT5G58140	Membrane-bound protein serine/threonine kinase that functions as blue light photoreceptor in redundancy with PHO1. Involved in stomatal opening, chloroplast movement and phototropism. Mediates blue light-induced growth enhancements. PHOT1 and PHOT2 mediate blue light-dependent activation of the plasma membrane H+-ATPase in guard cell protoplasts. PHOT2 possesses two LOV (LOV1 and LOV2, for light-…	ATPHOT2, NON PHOTOTROPIC HYPOCOTYL 1-LIKE, NPL1, PHOT2, PHOTOTROPIN 2	PHOTOTROPIN-2	1694	1632	1362	3763	4260	3652	down
Potri.018G127800	AT1G04550	IAA12/BDL plays a role in auxin-mediated processes of apical-basal patterning in the embryo. bdl mutants lack a primary root meristem	BDL, BODENLOS, IAA12, INDOLE-3-ACETIC ACID INDUCIBLE 12	auxin-responsive protein IAA (IAA)	21	16	14	25	34	29	down
Potri.014G017300	At1g27730	Related to Cys2/His2-type zinc-finger proteins found in higher plants. Compensated for a subset of calcineurin deficiency in yeast. Salt tolerance produced by ZAT10 appeared to be partially dependent on ENA1/PMR2, a P-type ATPase required for Li+ and Na+ efflux in yeast. The protein is localized to the nucleus, acts as a transcriptional repressor and is responsive to chitin oligomers. Also involv…	SALT TOLERANCE ZINC FINGER, STZ, ZAT10	Pt-SCOF.2；similar to zinc-finger protein 1. [ORG:Datisca glomerata]; [ co-ortholog (1of2) of AAD26942, AAB39638, At5g04340, At1g27730, At5g43170	39	29	44	93	48	73	down
Potri.015G057300	AT5G08020	Encodes a homolog of Replication Protein A. rpa70b mutants are hypersensitive to UV-B radiation and MMS treatments suggesting a role for this protein in DNA damage repair. The mRNA is cell-to-cell mobile.	ARABIDOPSIS THALIANA RPA70-KDA SUBUNIT B, ATRPA70B, REPLICATION PROTEIN A 1B, RPA1B, RPA70-KDA SUBUNIT B, RPA70B	REPLICATION PROTEIN A 70 KDA DNA-BINDING SUBUNIT	174	169	158	80	27	94	up
Potri.011G083100	At1g30210	TCP family protein involved in heterochronic regulation of leaf differentiation	ATTCP24, TCP24, TEOSINTE BRANCHED 1, CYCLOIDEA, AND PCF FAMILY 24	Pt-PLCYC4.2；similar to PlCYC4. [ORG:Pueraria montana var. lobata]; [ co-ortholog (1of2) of At1g30210, At4g18390, BAC01127	353	284	260	735	744	587	down
Potri.009G057200	AT5G13730	Encodes sigma 4 factor, involved in regulating the activity of the plastid-encoded RNA polymerase PEP. Regulates the overall quantity of NDH complexes and thus influences NDH activity.	SIG4, SIGD, SIGMA FACTOR 4	RNA POLYMERASE SIGMA FACTOR SIGD, CHLOROPLASTIC	514	393	316	1017	1026	848	down
Potri.010G066900	At2g05620	Involved in electron flow in Photosystem I. Essential for photoprotection.	ATPGR5, PGR5, PROTON GRADIENT REGULATION 5	Pt-PGR5.1；similar to expressed protein in Arabidopsis thaliana; similar to Involved in electron flow in Photosystem I. Essential for photoprotection.; [ co-ortholog (1of2) of At2g05620	344	288	295	1178	1238	924	down
Potri.002G026300	AT4G31500	Encodes an oxime-metabolizing enzyme in the biosynthetic pathway of glucosinolates. Is required for phytochrome signal transduction in red light. Mutation confers auxin overproduction.	CYTOCHROME P450, FAMILY 83, SUBFAMILY B, POLYPEPTIDE 1", ALTERED TRYPTOPHAN REGULATION 4, ATR4, CYP83B1, RED ELONGATED 1, RED1, RNT1, RUNT 1, SUPERROOT 2, SUR2	CYTOCHROME P450 71B21-RELATED	70	62	55	227	115	150	down
Potri.015G031200	At3g17800	mRNA level of the MEB5.2 gene (At3g17800) remains unchanged after cutting the inflorescence stem		similar to expressed protein in Arabidopsis thaliana; [ co-ortholog (1of2) of At3g17800, At1g48450, ]	1006	822	740	2787	3721	1929	down
Potri.019G018600	AT5G28490	Encodes a nuclear protein that mediates light regulation of seedling development in a phytochrome-dependent manner.	LIGHT-DEPENDENT SHORT HYPOCOTYLS 1, LSH1, OBO2, ORGAN BOUNDARY 2		64	102	82	22	37	29	up
Potri.004G019900	AT1G61800	glucose6-Phosphate/phosphate transporter 2. Expression is upregulated in the shoot of cax1/cax3 mutant. The mRNA is cell-to-cell mobile.	ARABIDOPSIS GLUCOSE-6-PHOSPHATE/PHOSPHATE TRANSLOCATOR 2, ATGPT2, GLUCOSE-6-PHOSPHATE/PHOSPHATE TRANSLOCATOR 2, GPT2	GLUCOSE-6-PHOSPHATE/PHOSPHATE TRANSLOCATOR 1, CHLOROPLASTIC-RELATED	196	254	218	1779	4113	1418	down
Potri.005G161500	AT4G40060	Encodes a homeodomain leucine zipper class I (HD-Zip I) protein.	ATHB-16, ATHB16, HB16, HOMEOBOX PROTEIN 16	homeobox-leucine zipper protein (HD-ZIP)	354	416	394	85	64	126	up
Potri.002G189300	AT2G34430	Photosystem II type I chlorophyll a/b-binding protein The mRNA is cell-to-cell mobile	DEG11, LHB1B1, LHCB1.4, LIGHT-HARVESTING CHLOROPHYLL-PROTEIN COMPLEX II SUBUNIT B1	CHLOROPHYLL A/B BINDING PROTEIN // SUBFAMILY NOT NAMED	5875	3255	2466	12695	13246	22795	down
Potri.010G136800	AT2G04030	Encodes a chloroplast-targeted 90-kDa heat shock protein located in the stroma involved in red-light mediated deetiolation response and crucial for protein import into the chloroplast stroma. Mutants are resistant to chlorate, have elongated hypocotyls in light, and affect the expression of NR2, CAB, and RBCS but NOT NR1 and NiR	ATHSP90.5, ATHSP90C, CR88, EMB1956, EMBRYO DEFECTIVE 1956, HEAT SHOCK PROTEIN 88.1, HEAT SHOCK PROTEIN 90.5, HSP88.1, HSP90.5, HSP90C	similar to heat shock protein; putative; similar to strong similarity to heat shock protein (Arabidopsis thaliana) GI:1906830; similar to histidine kinase-; similar to DNA gyrase B-; similar to and HSP90-like domain protein; similar to heat shock protein	3383	3272	3081	6448	7165	5467	down
Potri.009G043800	AT2G29650	Encodes an inorganic phosphate transporter (PHT4;1) that is localized to the thylakoid membrane	ANION TRANSPORTER 1, ANTR1, PHOSPHATE TRANSPORTER 4;1, PHT4;1	SF312 - SODIUM-DEPENDENT PHOSPHATE TRANSPORTERS // SUBFAMILY NOT NAMED	652	568	555	1553	1613	1386	down
Potri.014G116800	AT2G47180	GolS1 is a galactinol synthase that catalyzes the formation of galactinol from UDP-galactose and myo-inositol. GolS1 transcript levels rise in response to methyl viologen, an oxidative damage-inducing agent. Plants over-expressing GolS1 have increased tolerance to salt, chilling, and high-light stress.	ATGOLS1, GALACTINOL SYNTHASE 1, GOLS1	Pt-GOLS2.1；similar to putative galactinol synthase. [ORG:Pisum sativum]; [ co-ortholog (2of2) of At2g47180, CAB51130, CAF21715,	18	19	9	91	222	48	down
Potri.014G029700	AT1G45474	Encodes a component of the light harvesting complex of photosystem I.	LHCA5, PHOTOSYSTEM I LIGHT HARVESTING COMPLEX GENE 5	Pt-LHCA5.2；similar to chlorophyll A-B binding protein; similar to putative (LHCA5); similar to Lhca5 protein (Arabidopsis thaliana) GI:4741942; similar to light-harvesting complex protein GI:22752 from (Pinus sylvestris); [ co-ortholog (1of2) of At1g45474, ]	641	436	277	841	868	1130	down
Potri.009G133500	AT2G17840	Identified as drought-inducible gene by differential hybridization. Upregulated by high light, drought, cold and salt stress determined by microarray analysis.	EARLY-RESPONSIVE TO DEHYDRATION 7, ERD7	Senescence-associated protein (Senescence)	227	220	189	371	737	376	down
Potri.004G229600	AT1G14440	homeobox protein 31;(source:Araport11)	ATHB31, FLORAL TRANSITION AT THE MERISTEM2, FTM2, HB31, HOMEOBOX PROTEIN 31, ZHD4, ZINC FINGER HOMEODOMAIN 4	ZINC-FINGER HOMEODOMAIN PROTEIN 3-RELATED	10	11	3	18	20	20	down
Potri.018G110800	AT5G58070	Encodes a temperature-induced lipocalin TIL1. Involved in thermotolerance. Peripherally associated with plasma membrane.	ATTIL, TEMPERATURE-INDUCED LIPOCALIN, TIL	apolipoprotein D and lipocalin family protein (APOD)	677	573	516	1038	1244	807	down
Potri.014G095200	AT1G64300	Protein kinase family protein;(source:Araport11		SERINE/THREONINE/TYROSINE KINASE-RELATED	1	2	0	4	7	11	down
Potri.014G070800	At2g45430	Encodes a nuclear localized AT hook domain containing protein that can bind AT rich DNA in vitro. Overexpression of the gene results in delayed flowering. Is likely to act redundantly with AHL18, AHL27 and AHL29 in the regulation of flowering. It is also involved in both photo- and skotomorphogenesis.	AHL22, AT-HOOK MOTIF NUCLEAR-LOCALIZED PROTEIN 22	similar to DNA-binding protein-related; [ co-ortholog (2of2) of At2g45430, At3g60870, ]	110	100	99	32	16	25	up
