# Supplementary material for: Overexpression of the Peach Transcription Factor Early Bud-Break 1 Leads to More Branches in Poplar
Source: Front Plant Sci. 2021 Jun 17;12:681283. doi: 10.3389/fpls.2021.681283 (PMC8247907; doi:10.3389/fpls.2021.681283)
Supplement: Dataset S1 — Significantly-enriched GO terms of DEGs between PpEBB1-oe and WT poplars mentioned in this study. [file Data_Sheet_2.zip › Dataset S6.xls]

## Sheet: Sheet1
Dataset S6. DEGs related to sugar metabolism.
Gene	Ortholog in Arabidopsis	Description of Arabidopsis gene in TAIR	Other names	Description of poplar gene in JGI	PpEBB1-OE_count1	PpEBB1-OE_count2	PpEBB1-OE_count3	WT_count1	WT_count2	WT_count3	Up/Down
Potri.017G093200	AT1G69830	Encodes a plastid-localized α-amylase. Expression is reduced in the SEX4 mutant. Loss of function mutations show normal diurnal pattern of starch accumulation/degradation. Expression follows circadian rhythms.	ALPHA-AMYLASE-LIKE 3, AMY3, ATAMY3	ALPHA-AMYLASE // SUBFAMILY NOT NAMED	565	490	456	820	1068	922	down
Potri.010G092900	AT1G69830	Encodes a plastid-localized α-amylase. Expression is reduced in the SEX4 mutant. Loss of function mutations show normal diurnal pattern of starch accumulation/degradation. Expression follows circadian rhythms.	ALPHA-AMYLASE-LIKE 3, AMY3, ATAMY3	similar to alpha-amylase; putative; similar to 1; similar to 4-alpha-D-glucan glucanohydrolase; putative; similar to SP|P17859|Alpha amylase-precursor EC (3 2.1.1.1) (; similar to 4-alpha-D-glucan glucanohydrolase) {Vigna mungo}; similar to alpha-amylase	1504	1569	1413	2711	3428	2430	down
Potri.008G174100	AT3G23920	Encodes a chloroplast beta-amylase. Is necessary for leaf starch breakdown in the absence of BAM3.Activity of BAM1 increases 4 days after osmotic stress. BAM1 has a higher temperature optimum than BAM3 (PMID:25293962).	ATBAM1, BAM1, BETA-AMYLASE 1, BETA-AMYLASE 7, BMY7, TR-BAMY	similar to beta-amylase; putative; similar to 1; similar to 4-alpha-D-glucan maltohydrolase; putative; similar to beta-amylase enzyme (Arabidopsis thaliana) GI:6065749; similar to beta-amylase PCT-BMYI from (Solanum tuberosum)	233	203	213	711	2550	1001	down
Potri.010G062900	AT3G23920	Encodes a chloroplast beta-amylase. Is necessary for leaf starch breakdown in the absence of BAM3.Activity of BAM1 increases 4 days after osmotic stress. BAM1 has a higher temperature optimum than BAM3 (PMID:25293962).	ATBAM1, BAM1, BETA-AMYLASE 1, BETA-AMYLASE 7, BMY7, TR-BAMY	beta-amylase (E3.2.1.2)	1409	1444	1198	2394	3536	3145	down
Potri.002G100900	At4g09020	Encodes an isoamylase-like protein. Mutant studies show that the gene is strongly involved in starch breakdown. A GUS-protein fusion product was shown to localize to the surface of chloroplastic structures reminiscent of starch granules. In the mutants, the chloroplastic α-amylase AMY3 is upregulated. The mRNA is cell-to-cell mobile.	ATISA3, ISA3, ISOAMYLASE 3	similar to isoamylase; putative; similar to starch debranching enzyme; putative; similar to isoamylase isoform 3 (Solanum tuberosum) GI:27728149; similar to isoamylase (Oryza sativa) GI:3252794; [ ortholog of At4g09020,]	267	211	173	697	1075	601	down
Potri.010G229300	At5g04360	Encodes an enzyme thought to be involved in the hydrolysis of the α-1,6 linkages during starch degradation in seed endosperm. However, a knockout mutant of Arabidopsis lacking limit dextrinase has normal rates of starch degradation in the leaf at night, indicating that more than one isoamylases might be involved in this process.	ATLDA, ATPU1, LDA, LIMIT DEXTRINASE, PU1, PULLULANASE 1	similar to pullulanase; putative; similar to starch debranching enzyme; putative; similar to pullulanase (Spinacia oleracea) GI:634093 (EC 3.2.1.41); [ co-ortholog (1of2) of At5g04360	170	216	190	364	415	330	down
Potri.005G251000	AT5G03650	Encodes starch branching enzyme (E.C.2.4.1.18) similar to SBE2 from maize and rice. Expressed throughout the plant and highest in seedlings and cauline leaves.	SBE2.2, STARCH BRANCHING ENZYME 2.2	PROTEIN T04A8.7, ISOFORM A	3379	3171	2690	9978	21803	8572	down
Potri.006G115100	AT5G03650	Encodes starch branching enzyme (E.C.2.4.1.18) similar to SBE2 from maize and rice. Expressed throughout the plant and highest in seedlings and cauline leaves.	SBE2.2, STARCH BRANCHING ENZYME 2.2	1,4-ALPHA-GLUCAN-BRANCHING ENZYME 2-1, CHLOROPLASTIC/AMYLOPLASTIC-RELATED	2794	3625	3453	5700	8531	5877	down
Potri.015G012400	AT5G24300	SSI is a plastidial enzyme and crucial for the synthesis of normal amylopectin in the leaves of Arabidopsis. The absence of SSI results in a deficiency in the number of shorter glucans which in turn affect the formation and connection of the amylopectin clusters in starch	ATSS1, SS1, STARCH SYNTHASE 1	STARCH SYNTHASE 1, CHLOROPLASTIC/AMYLOPLASTIC	1056	1165	1076	2235	2350	1871	down
Potri.001G449500	At1g32900	UDP-Glycosyltransferase superfamily protein;(source:Araport11)	GBSS1, GRANULE BOUND STARCH SYNTHASE 1	Pt-GBSSI.3；similar to starch (bacterial glycogen) synthase. [ORG:Manihot esculenta]; [ co-ortholog (1of3) of AAM28039, AAF89262, AAF89268, AAM27986, AAF89259, AAF89275, AAM27997, At1g32900,	3133	3939	3968	9868	10717	9650	down
Potri.006G227500	AT3G13790	Encodes a protein with invertase activity	ARABIDOPSIS THALIANA CELL WALL INVERTASE 1, ATBFRUCT1, ATCWI1, ATCWINV1, CWI1	Fructan beta-fructosidase / Fructanase	156	186	168	309	281	301	down
Potri.006G227400	At3g13790	Encodes a protein with invertase activity.	ARABIDOPSIS THALIANA CELL WALL INVERTASE 1, ATBFRUCT1, ATCWI1, ATCWINV1, CWI1	Pt-CWINV.1；similar to invertase; similar to PCIn1. [ORG:Pyrus communis]; [ ortholog of T12095,At3g13790,CAA59677,AAN64292,CAD91338,At1g55120,CAA52143,CAA84527,At3g13784	8	8	23	0	0	0	up
Potri.016G106900	At3g54050	Encodes a chloroplastic fructose 1,6-bisphosphate phosphatase. also known as HCEF1 (High Cyclic Electron Flow 1). hcef1 mutants have constitutively elevated electron flow (CEFI) and plants with antisense suppression of this enzyme have higher levels of net leaf photosynthesis and increased sucrose biosynthesis. The mRNA is cell-to-cell mobile.	CFBP1, HCEF1, HIGH CYCLIC ELECTRON FLOW 1	Pt-FBP.1;similar to Chain D; similar to Redox Signaling In The Chloroplast: Structure Of Oxidized Pea Fructose-1; similar to 6-Bisphosphate Phosphatase	140	119	101	319	307	247	down
Potri.016G108900	AT3G54050	Encodes a chloroplastic fructose 1,6-bisphosphate phosphatase. also known as HCEF1 (High Cyclic Electron Flow 1). hcef1 mutants have constitutively elevated electron flow (CEFI) and plants with antisense suppression of this enzyme have higher levels of net leaf photosynthesis and increased sucrose biosynthesis. The mRNA is cell-to-cell mobile.	CFBP1, HCEF1, HIGH CYCLIC ELECTRON FLOW 1	FRUCTOSE-1,6-BISPHOSPHATASE, CHLOROPLASTIC	398	312	282	927	825	723	down
Potri.002G069000	AT1G43670	Encodes a fructose-1,6-bisphosphatase. This enzyme, in addition to catalyzing the formation of fructose-6-phosphate for sucrose biosynthesis, appears to play a role in fructose-mediated signaling that is independent of its enzymatic activity. atcfbp-1/fins1 mutants have reduced photosynthetic rates, elevated levels of starch and reduced levels of sucrose during the day. Although the protein is ex…	ARABIDOPSIS THALIANA CYTOSOLIC FRUCTOSE-1,6-BISPHOSPHATASE, ATCFBP, CYFBP, FBP, FINS1, FRUCTOSE INSENSITIVE 1, FRUCTOSE-1,6-BISPHOSPHATASE	similar to fructose-1; similar to 6-bisphosphatase; putative; similar to D-fructose-1; similar to 6-bisphosphate 1-phosphohydrolase; putative; similar to FBPase; putative; similar to very strong similarity to SP|P46267 Fructose-1; similar to 6-bisphosphat	307	250	182	623	638	571	down
Potri.005G191400	AT1G43670	Encodes a fructose-1,6-bisphosphatase. This enzyme, in addition to catalyzing the formation of fructose-6-phosphate for sucrose biosynthesis, appears to play a role in fructose-mediated signaling that is independent of its enzymatic activity. atcfbp-1/fins1 mutants have reduced photosynthetic rates, elevated levels of starch and reduced levels of sucrose during the day. Although the protein is ex…	ARABIDOPSIS THALIANA CYTOSOLIC FRUCTOSE-1,6-BISPHOSPHATASE, ATCFBP, CYFBP, FBP, FINS1, FRUCTOSE INSENSITIVE 1, FRUCTOSE-1,6-BISPHOSPHATASE	similar to fructose-1; similar to 6-bisphosphatase; putative; similar to D-fructose-1; similar to 6-bisphosphate 1-phosphohydrolase; putative; similar to FBPase; putative; similar to very strong similarity to SP|P46267 Fructose-1; similar to 6-bisphosphat	2119	1764	1528	4968	4863	4765	down
Potri.001G279100	AT1G07110	Encodes the bifunctional enzyme fructose-6-phosphate 2-kinase/fructose-2,6-bisphosphatase	FRUCTOSE-2,6-BISPHOSPHATASE", ATF2KP, F2KP, FKFBP	F2KP.3；similar to FRUCTOSE-2; similar to 6-BISPHOSPHATASE; [ co-ortholog (1of3) of At1g07110	2065	1687	1499	3444	2991	3236	down
Potri.012G037200	At1g73370	Encodes a protein with sucrose synthase activity (SUS6).	ARABIDOPSIS THALIANA SUCROSE SYNTHASE 6, ATSUS6, SUCROSE SYNTHASE 6, SUS6	similar to sucrose synthase; putative; similar to sucrose-UDP glucosyltransferase; putative; similar to sucrose synthase GI:6682841 from (Citrus unshiu); [ co-ortholog (2of2) of At1g73370	136	211	249	70	55	103	up
Potri.015G029100	AT1G73370	Encodes a protein with sucrose synthase activity (SUS6).	ARABIDOPSIS THALIANA SUCROSE SYNTHASE 6, ATSUS6, SUCROSE SYNTHASE 6, SUS6	SUCROSE SYNTHASE 6	155	242	271	57	47	93	up
Potri.017G139100	At5g37180	Encodes a protein with sucrose synthase activity (SUS5)	ARABIDOPSIS THALIANA SUCROSE SYNTHASE 5, ATSUS5, SUCROSE SYNTHASE 5, SUS5	similar to sucrose synthase; putative; similar to sucrose-UDP glucosyltransferase; putative; similar to sucrose synthase GI:6682841 from (Citrus unshiu); [ ortholog of At5g37180	117	209	267	78	52	94	up
Potri.013G095500	At4g10120	Encodes a protein with putative sucrose-phosphate synthase activity.	ATSPS4F, SPS4F, SUCROSE PHOSPHATE SYNTHASE 4F	similar to sucrose-phosphate synthase; putative; similar to sucrose-phosphate synthase; similar to Zea mays; similar to PIR2:JQ1329; similar to contains non-consensus (GC) donor splice site at intron 4; [ ortholog of At4g10120	275	252	248	839	354	385	down
Potri.017G057800	AT1G04920	Encodes a protein with putative sucrose-phosphate synthase activity	ATSPS3F, SPS3F, SUCROSE PHOSPHATE SYNTHASE 3F	similar to sucrose-phosphate synthase; putative; similar to GB:Y11795 from (Craterostigma plantagineum); [ ortholog of At1g04920,	93	107	89	486	660	641	down
Potri.018G124700	AT5G20280	Encodes a protein with putative sucrose-phosphate synthase activity. When the gene was expressed in transgenic tobacco plants, a clear trend for increased SPS activity was noted.	ATSPS1F, SPS1F, SPSA1, SUCROSE PHOSPHATE SYNTHASE 1F, SUCROSE-PHOSPHATE SYNTHASE A1	Pt-SPS.3；similar to sucrose-phosphate synthase. [ORG:Vicia faba var. minor	2079	2046	2071	6241	5814	3711	down
Potri.001G317600	AT1G04920	Encodes a protein with putative sucrose-phosphate synthase activity	ATSPS3F, SPS3F, SUCROSE PHOSPHATE SYNTHASE 3F	GLYCOSYLTRANSFERASE // SUBFAMILY NOT NAMED	807	787	655	1654	1453	1279	down
Potri.002G033400	At1g27680	ADP-glucose pyrophosphorylase catalyzes the first, rate limiting step in starch biosynthesis. The large subunit plays a regulatory role whereas the small subunit (ApS) is the catalytic isoform. Four isoforms of the large subunit (ApL1-4) have been described.Mutational analysis of APS1 suggests that APL1 and APL2 can compensate for loss of APS1 catalytic activity,suggesting both have catalytic as …	ADPGLC-PPASE LARGE SUBUNIT, APL2	similar to ADP-glucose pyrophosphorylase large subunit 2 [Citrullus lanatus]. [ORG:Citrullus lanatus var. lanatus]; [ co-ortholog (1of2) of At1g27680	822	912	974	1706	5115	2067	down
Potri.005G229700	AT1G27680	ADP-glucose pyrophosphorylase catalyzes the first, rate limiting step in starch biosynthesis. The large subunit plays a regulatory role whereas the small subunit (ApS) is the catalytic isoform. Four isoforms of the large subunit (ApL1-4) have been described.Mutational analysis of APS1 suggests that APL1 and APL2 can compensate for loss of APS1 catalytic activity,suggesting both have catalytic as …	ADPGLC-PPASE LARGE SUBUNIT, APL2	GLUCOSE-1-PHOSPHATE ADENYLYLTRANSFERASE LARGE SUBUNIT 2, CHLOROPLASTIC	234	301	266	511	1639	512	down
Potri.008G195100	At5g19220	Encodes the large subunit of ADP-glucose pyrophosphorylase which catalyzes the first, rate limiting step in starch biosynthesis. The large subunit plays a regulatory role whereas the small subunit (ApS) is the catalytic isoform. Four isoforms (ApL1-4) have been identified. ApL1 is the major large subunit isoform present in leaves. Mutational analysis of APS1 suggests that APL1 and APL2 can compen…	ADG2, ADP GLUCOSE PYROPHOSPHORYLASE 2, ADP GLUCOSE PYROPHOSPHORYLASE LARGE SUBUNIT 1, APL1	Pt-AGPL2.1；similar to ADP-glucose pyrophosphorylase. [ORG:Pisum sativum]; [ ortholog of CAA69978,At5g19220	2199	1773	1430	5024	4285	4791	down
Potri.009G118800	At4g39210	Encodes the large subunit of ADP-Glucose Pyrophosphorylase which catalyzes the first, rate limiting step in starch biosynthesis. The large subunit plays a regulatory role whereas the small subunit (ApS) is the catalytic isoform. Four isoforms (ApL1-4) have been identified. ApL3 is the major large subunit isoform present in inflorescences, fruits and roots	APL3	Pt-APL3.2；similar to ADP-glucose pyrophosphorylase large subunit. [ORG:Fragaria x ananassa]; [ co-ortholog (1of2) of AAB91467, At4g39210, At2g21590	546	736	1108	1889	3966	1862	down
Potri.014G171800	AT5G48300	Encodes the small subunit of ADP-glucose pyrophosphorylase. The small subunit is the catalytic isoform responsible for ADP-glucose pyrophosphorylase activity. The presence of the small subunit is required for large subunit stability. Two isoforms of the small subunit (ApS1 and ApS2) have been described. ApS1 is the major small subunit isoform present in all plant tissues tested. The mRNA is cell-…	ADG1, ADP GLUCOSE PYROPHOSPHORYLASE 1, ADP-GLUCOSE PYROPHOSPHORYLASE SMALL SUBUNIT 1, APS1	GLUCOSE-1-PHOSPHATE ADENYLYLTRANSFERASE SMALL SUBUNIT, CHLOROPLASTIC	4598	5057	5014	8143	9489	8586	down
Potri.017G001700	AT1G05610	Encodes the small subunit of ADP-glucose pyrophosphorylase. The small subunit is the catalytic isoform responsible for ADP-glucose pyrophosphorylase activity. The presence of the small subunit is required for large subunit stability. Two isoforms of the small subunit (ApS1 and ApS2) have been described. ApS2 is a minor small subunit isoform present in all plant tissues tested.	ADP-GLUCOSE PYROPHOSPHORYLASE SMALL SUBUNIT 2, APS2	SUGAR-1-PHOSPHATE GUANYL TRANSFERASE // SUBFAMILY NOT NAMED	29	31	42	11	11	14	up
Potri.010G159900	At1g26560	beta glucosidase 40;(source:Araport11	BETA GLUCOSIDASE 40, BGLU40	Pt-HIUHASE.2；similar to hydroxyisourate hydrolase. [ORG:Glycine max]; [ co-ortholog (1of2) of At1g26560,	154	130	105	18	28	57	up
Potri.004G019900	AT1G61800	glucose6-Phosphate/phosphate transporter 2. Expression is upregulated in the shoot of cax1/cax3 mutant. The mRNA is cell-to-cell mobile.	ARABIDOPSIS GLUCOSE-6-PHOSPHATE/PHOSPHATE TRANSLOCATOR 2, ATGPT2, GLUCOSE-6-PHOSPHATE/PHOSPHATE TRANSLOCATOR 2, GPT2	GLUCOSE-6-PHOSPHATE/PHOSPHATE TRANSLOCATOR 1, CHLOROPLASTIC-RELATED	196	254	218	1779	4113	1418	down
Potri.008G131400	AT1G70820	phosphoglucomutase, putative / glucose phosphomutase;(source:Araport11)		PHOSPHOHEXOMUTASE FAMILY MEMBER // SUBFAMILY NOT NAMED	50	33	17	445	422	315	down
Potri.008G132500	AT1G23190	Encodes a cytosolic phosphoglucomutase (PGM). Two Arabidopsis PGM proteins (AT1G70730/PGM2 and AT1G23190/PGM3) have high sequence similarities and redundant functions. Mature plants possessing a single cPGM allele had a major reduction in cPGM activity. Whereas pgm2 and pgm3 single mutants are undistinguishable from the wild type, loss of both PGM2 and PGM3 severely impairs male and female gameto…	PGM3, PHOSPHOGLUCOMUTASE 3	PHOSPHOGLUCOMUTASE, CYTOPLASMIC 1-RELATED	3675	4025	4276	7333	7063	6111	down
Potri.010G104500	AT1G68020	Encodes an enzyme putatively involved in trehalose biosynthesis. The protein has a trehalose synthase (TPS)-like domain and a trehalose phosphatase (TPP)-like domain. It can complement a yeast mutant lacking both of these activities suggesting that this is a bifunctional enzyme	ATTPS6, TPS6, TREHALOSE -6-PHOSPHATASE SYNTHASE S6	ALPHA,ALPHA-TREHALOSE-PHOSPHATE SYNTHASE [UDP-FORMING] 6	4004	5004	5239	1673	1927	1602	up
Potri.012G078500	At1g60140	Encodes an enzyme putatively involved in trehalose biosynthesis. The protein has a trehalose synthase (TPS)-like domain that may or may not be active as well as a trehalose phosphatase (TPP)-like domain.	ATTPS10, TPS10, TREHALOSE PHOSPHATE SYNTHASE, TREHALOSE PHOSPHATE SYNTHASE 10	Pt-TPS8.1；glycosyl transferase family 20 protein; trehalose-phosphatase family protein; similar to Encodes an enzyme putatively involved in trehalose biosynthesis. The protein has a trehalose synthase (TPS)-like domain t; [ co-ortholog (1of2) of At1g60140, At1g2387	144	218	220	51	69	77	up
Potri.015G074000	At1g60140	Encodes an enzyme putatively involved in trehalose biosynthesis. The protein has a trehalose synthase (TPS)-like domain that may or may not be active as well as a trehalose phosphatase (TPP)-like domain.	ATTPS10, TPS10, TREHALOSE PHOSPHATE SYNTHASE, TREHALOSE PHOSPHATE SYNTHASE 10	Pt-TPS8.2；glycosyl transferase family 20 protein; trehalose-phosphatase family protein; similar to Encodes an enzyme putatively involved in trehalose biosynthesis. The protein has a trehalose synthase (TPS)-like domain t; [ co-ortholog (2of2) of At1g60140, At1g2387	321	345	350	92	93	94	up
Potri.007G090900	At2g22190	Haloacid dehalogenase-like hydrolase (HAD) superfamily protein;(source:Araport11	TPPE, TREHALOSE-6-PHOSPHATE PHOSPHATASE E	similar to trehalose-6-phosphate phosphatase; putative; similar to trehalose-6-phosphate phosphatase (AtTPPB) (Arabidopsis thaliana) GI:2944180; [ co-ortholog (1of2) of At2g22190, At4g39770	42	66	26	9	10	7	up
Potri.012G126100	AT5G51460	homologous to the C-terminal part of microbial trehalose-6-phosphate phosphatases	ATTPPA, TPPA, TREHALOSE-6-PHOSPHATE PHOSPHATASE A	Pt-ATTPPA.3；similar to trehalose-6-phosphate phosphatase (TPPA); similar to trehalose-6-phosphate phosphatase (AtTPPA) (Arabidopsis thaliana) GI:2944178; similar to trehalose-6-phosphate phosphatase (TPPA); similar to trehalose-6-phosphate phosphatase (AtTPPA)	56	60	42	146	101	200	down
Potri.015G126900	AT5G51460	homologous to the C-terminal part of microbial trehalose-6-phosphate phosphatases	ATTPPA, TPPA, TREHALOSE-6-PHOSPHATE PHOSPHATASE A	Pt-ATTPPA.2；similar to trehalose-6-phosphate phosphatase (TPPA); similar to trehalose-6-phosphate phosphatase (AtTPPA) (Arabidopsis thaliana) GI:2944178; similar to trehalose-6-phosphate phosphatase (TPPA); similar to trehalose-6-phosphate phosphatase (AtTPPA)	37	17	15	173	146	195	down
Potri.005G166700	AT5G65140	Haloacid dehalogenase-like hydrolase (HAD) superfamily protein;(source:Araport11)	TPPJ, TREHALOSE-6-PHOSPHATE PHOSPHATASE J	TREHALOSE-PHOSPHATE PHOSPHATASE B-RELATED	36	33	14	164	131	137	down
Potri.002G094500	AT5G65140	Haloacid dehalogenase-like hydrolase (HAD) superfamily protein;(source:Araport11	TPPJ, TREHALOSE-6-PHOSPHATE PHOSPHATASE J	TREHALOSE-PHOSPHATE PHOSPHATASE B-RELATED	121	222	252	32	26	56	up
