# Supplementary material for: Overexpression of the Peach Transcription Factor Early Bud-Break 1 Leads to More Branches in Poplar
Source: Front Plant Sci. 2021 Jun 17;12:681283. doi: 10.3389/fpls.2021.681283 (PMC8247907; doi:10.3389/fpls.2021.681283)
Supplement: Dataset S1 — Significantly-enriched GO terms of DEGs between PpEBB1-oe and WT poplars mentioned in this study. [file Data_Sheet_2.zip › Dataset S7.xls]

## Sheet: Sheet1
Dataset S7. DEPs related to sugar metabolism.
Gene	Description of poplar gene in JGI	Ortholog in Arabidopsis	Other names	Description of Arabidopsis gene in TAIR	Up/Down	PpEBB1-OE_count1	PpEBB1-OE_count2	PpEBB1-OE_count3	WT_count1	WT_count2	WT_count3
Potri.017G040800	Pt-BMY1.1;similar to Chain A; similar to Crystal Structure Of Soybean Beta-Amylase Mutant (M51t) With Increased Ph Optimum. [ORG:Glycine max]; [ ortholog of At4g15210	At4g15210	ARABIDOPSIS THALIANA BETA-AMYLASE, AT-BETA-AMY, ATBETA-AMY, BAM5, BETA-AMYLASE 5, BMY1, RAM1, REDUCED BETA AMYLASE 1	cytosolic beta-amylase expressed in rosette leaves and inducible by sugar. RAM1 mutants have reduced beta amylase in leaves and stems.	Down	0.811	0.829	0.858	1.232	1.166	1.191
Potri.005G251000	PROTEIN T04A8.7, ISOFORM A	AT5G03650	SBE2.2, STARCH BRANCHING ENZYME 2.2	Encodes starch branching enzyme (E.C.2.4.1.18) similar to SBE2 from maize and rice. Expressed throughout the plant and highest in seedlings and cauline leaves	Down	0.769	0.743	0.76	1.264	1.264	1.32
Potri.006G115100	1,4-ALPHA-GLUCAN-BRANCHING ENZYME 2-1, CHLOROPLASTIC/AMYLOPLASTIC-RELATED	AT5G03650	SBE2.2, STARCH BRANCHING ENZYME 2.2	Encodes starch branching enzyme (E.C.2.4.1.18) similar to SBE2 from maize and rice. Expressed throughout the plant and highest in seedlings and cauline leaves.	Down	0.833	0.866	0.802	1.147	1.171	1.213
Potri.017G084100	similar to glycogen synthase; putative; similar to glycogen synthase Q43847 from (Solanum tuberosum); [ ortholog of At3g01180	At3g01180	ATSS2, SS2, STARCH SYNTHASE 2	starch synthase 2;(source:Araport11)	Down	0.873	0.88	0.858	1.182	1.112	1.148
Potri.012G134900	Pt-NAD-SDH.1；similar to Sorbitol Dehydrogenase. [ORG:Malus x domestica]; [ ortholog of AAP69757,AAP69753,AAP69749,AAU20816,At5g51970	At5g51970	ATSDH, SORBITOL DEHYDROGENASE	Encodes a putative sorbitol dehydrogenase that can be thiolated in vitro.	Down	0.871	0.818	0.813	1.276	1.194	1.189
Potri.015G127100	beta-fructofuranosidase (E3.2.1.26, sacA	AT1G62660	VACUOLAR INVERTASE 1, VI1	Glycosyl hydrolases family 32 protein;(source:Araport11	Down	0.733	0.711	0.665	1.272	1.346	1.495
Potri.003G112600	Pt-INVA.2;similar to vacuolar invertase [Malus x domestica]. [ORG:Malus pumila]; [ co-ortholog (1of2) of AAM52063, P29001, AAL27710, CAA89992, Q43857, O24509, At1g12240, At1g62660,	At1g12240	ATBETAFRUCT4, ATFRUCT4, ATVI2, FRUCT4, FRUCTOSIDASE 4, VAC-INV, VACUOLAR INVERTASE, VACUOLAR INVERTASE 2, VI2	Encodes a vacuolar invertase betaFruct4. betaFruct4 is transported from the endoplasmic reticulum through the intermediate compartments as a membrane protein. The N-terminal cytoplasmic domain contains multiple sequence motifs that are involved at various stages in the trafficking of betaFruct4 from the ER to the central vacuole. The mRNA is cell-to-cell mobile	Down	0.791	0.725	0.732	1.164	1.315	1.284
Potri.003G126300	ACID BETA-FRUCTOFURANOSIDASE 3, VACUOLAR-RELATED	AT1G12240	ATBETAFRUCT4, ATFRUCT4, ATVI2, FRUCT4, FRUCTOSIDASE 4, VAC-INV, VACUOLAR INVERTASE, VACUOLAR INVERTASE 2, VI2	Encodes a vacuolar invertase betaFruct4. betaFruct4 is transported from the endoplasmic reticulum through the intermediate compartments as a membrane protein. The N-terminal cytoplasmic domain contains multiple sequence motifs that are involved at various stages in the trafficking of betaFruct4 from the ER to the central vacuole. The mRNA is cell-to-cell mobile.	Down	0.687	0.745	0.653	1.267	1.409	1.47
Potri.016G108900	FRUCTOSE-1,6-BISPHOSPHATASE, CHLOROPLASTIC	AT3G54050	CFBP1, HCEF1, HIGH CYCLIC ELECTRON FLOW 1	Encodes a chloroplastic fructose 1,6-bisphosphate phosphatase. also known as HCEF1 (High Cyclic Electron Flow 1). hcef1 mutants have constitutively elevated electron flow (CEFI) and plants with antisense suppression of this enzyme have higher levels of net leaf photosynthesis and increased sucrose biosynthesis. The mRNA is cell-to-cell mobile.	Down	0.701	0.713	0.71	1.345	1.378	1.3
Potri.016G109000	FRUCTOSE-1,6-BISPHOSPHATASE-RELATED // SUBFAMILY NOT NAMED	AT3G54050	CFBP1, HCEF1, HIGH CYCLIC ELECTRON FLOW 1	Encodes a chloroplastic fructose 1,6-bisphosphate phosphatase. also known as HCEF1 (High Cyclic Electron Flow 1). hcef1 mutants have constitutively elevated electron flow (CEFI) and plants with antisense suppression of this enzyme have higher levels of net leaf photosynthesis and increased sucrose biosynthesis. The mRNA is cell-to-cell mobile.	Down	0.83	0.808	0.777	1.213	1.198	1.308
Potri.005G191400	similar to fructose-1; similar to 6-bisphosphatase; putative; similar to D-fructose-1; similar to 6-bisphosphate 1-phosphohydrolase; putative; similar to FBPase; putative; similar to very strong similarity to SP|P46267 Fructose-1; similar to 6-bisphosphat	AT1G43670	ARABIDOPSIS THALIANA CYTOSOLIC FRUCTOSE-1,6-BISPHOSPHATASE, ATCFBP, CYFBP, FBP, FINS1, FRUCTOSE INSENSITIVE 1, FRUCTOSE-1,6-BISPHOSPHATASE	Encodes a fructose-1,6-bisphosphatase. This enzyme, in addition to catalyzing the formation of fructose-6-phosphate for sucrose biosynthesis, appears to play a role in fructose-mediated signaling that is independent of its enzymatic activity. atcfbp-1/fins1 mutants have reduced photosynthetic rates, elevated levels of starch and reduced levels of sucrose during the day. Although the protein is ex…	Down	0.673	0.675	0.735	1.33	1.355	1.342
Potri.002G069000	similar to fructose-1; similar to 6-bisphosphatase; putative; similar to D-fructose-1; similar to 6-bisphosphate 1-phosphohydrolase; putative; similar to FBPase; putative; similar to very strong similarity to SP|P46267 Fructose-1; similar to 6-bisphosphat	AT1G43670	ARABIDOPSIS THALIANA CYTOSOLIC FRUCTOSE-1,6-BISPHOSPHATASE, ATCFBP, CYFBP, FBP, FINS1, FRUCTOSE INSENSITIVE 1, FRUCTOSE-1,6-BISPHOSPHATASE	Encodes a fructose-1,6-bisphosphatase. This enzyme, in addition to catalyzing the formation of fructose-6-phosphate for sucrose biosynthesis, appears to play a role in fructose-mediated signaling that is independent of its enzymatic activity. atcfbp-1/fins1 mutants have reduced photosynthetic rates, elevated levels of starch and reduced levels of sucrose during the day. Although the protein is ex…	Down	0.609	0.61	0.584	1.54	1.359	1.415
Potri.016G107000	FRUCTOSE-1,6-BISPHOSPHATASE-RELATED // SUBFAMILY NOT NAMED				Down	0.825	0.759	0.772	1.36	1.257	1.183
Potri.001G279100	F2KP.3；similar to FRUCTOSE-2; similar to 6-BISPHOSPHATASE; [ co-ortholog (1of3) of At1g07110	AT1G07110	FRUCTOSE-2,6-BISPHOSPHATASE", ATF2KP, F2KP, FKFBP	Encodes the bifunctional enzyme fructose-6-phosphate 2-kinase/fructose-2,6-bisphosphatase	Down	0.841	0.821	0.782	1.289	1.159	1.225
Potri.004G162400	similar to latex plastidic aldolase-like protein. [ORG:Hevea brasiliensis];	AT4G38970	ATFBA2, FBA2, FRUCTOSE-BISPHOSPHATE ALDOLASE 2	Protein is tyrosine-phosphorylated and its phosphorylation state is modulated in response to ABA in Arabidopsis thaliana seeds	Down	0.726	0.664	0.701	1.353	1.304	1.402
Potri.009G124100	similar to latex plastidic aldolase-like protein. [ORG:Hevea brasiliensis];	AT4G38970	ATFBA2, FBA2, FRUCTOSE-BISPHOSPHATE ALDOLASE 2	Protein is tyrosine-phosphorylated and its phosphorylation state is modulated in response to ABA in Arabidopsis thaliana seeds	Down	0.638	0.628	0.775	1.452	1.291	1.329
Potri.011G165000	Pt-FBA.1；similar to fructose-1; similar to 6-bisphosphate aldolase. [ORG:Pisum sativum]; [ co-ortholog (2of2) of At4g26520	At4g26520	ATFBA7, FBA7, FRUCTOSE-BISPHOSPHATE ALDOLASE 7	Aldolase superfamily protein;(source:Araport1	Down	0.519	0.621	0.483	1.261	1.483	1.572
Potri.008G125900	similar to At2g01140 (At2g01140/F10A8.2) mRNA; similar to fructose-bisphosphate aldolase; putative; similar to plastidic aldolase NPALDP1 from Nicotiana paniculata (GI:4827251); [ co-ortholog (1of2) of At2g01140	At2g01140	ATFBA3, FBA3, FRUCTOSE-BISPHOSPHATE ALDOLASE 3, PDE345, PIGMENT DEFECTIVE 345	Aldolase superfamily protein;(source:Araport11	Down	0.779	0.76	0.808	1.179	1.342	1.301
Potri.001G468100	Pt-FBA.2；similar to fructose-1; similar to 6-bisphosphate aldolase. [ORG:Pisum sativum]; [ co-ortholog (1of2) of At4g26520, At4g26530	At4g26520	ATFBA7, FBA7, FRUCTOSE-BISPHOSPHATE ALDOLASE 7	Aldolase superfamily protein;(source:Araport1	Down	0.583	0.514	0.539	1.477	1.5	1.505
Potri.018G090100	similar to fructose-1; similar to 6-bisphosphate aldolase.	At2g36460	FBA6, FRUCTOSE-BISPHOSPHATE ALDOLASE 6	Aldolase superfamily protein;(source:Araport11)	Up	1.196	1.172	1.157	0.777	0.807	0.798
Potri.010G117900	similar to fructose-bisphosphate aldolase; putative; similar to plastidic aldolase NPALDP1 from Nicotiana paniculata (GI:4827251);	AT2G01140	ATFBA3, FBA3, FRUCTOSE-BISPHOSPHATE ALDOLASE 3, PDE345, PIGMENT DEFECTIVE 345	Aldolase superfamily protein;(source:Araport11)	Up	1.66	1.704	1.587	0.206	0.198	0.255
Potri.015G029100	SUCROSE SYNTHASE 6	AT1G73370	ARABIDOPSIS THALIANA SUCROSE SYNTHASE 6, ATSUS6, SUCROSE SYNTHASE 6, SUS6	Encodes a protein with sucrose synthase activity (SUS6).	Up	1.188	1.224	1.149	0.768	0.799	0.749
Potri.012G037200	similar to sucrose synthase; putative; similar to sucrose-UDP glucosyltransferase; putative; similar to sucrose synthase GI:6682841 from (Citrus unshiu); [ co-ortholog (2of2) of At1g73370	At1g73370	ARABIDOPSIS THALIANA SUCROSE SYNTHASE 6, ATSUS6, SUCROSE SYNTHASE 6, SUS6	Encodes a protein with sucrose synthase activity (SUS6).	Up	1.05	1.143	1.119	0.806	0.854	0.881
Potri.001G317600	GLYCOSYLTRANSFERASE	AT1G04920	ATSPS3F, SPS3F, SUCROSE PHOSPHATE SYNTHASE 3F	Encodes a protein with putative sucrose-phosphate synthase activity	Down	0.661	0.669	0.691	1.486	1.414	1.307
Potri.018G124700	Pt-SPS.3；similar to sucrose-phosphate synthase. [ORG:Vicia faba var. minor	AT5G20280	ATSPS1F, SPS1F, SPSA1, SUCROSE PHOSPHATE SYNTHASE 1F, SUCROSE-PHOSPHATE SYNTHASE A1	Encodes a protein with putative sucrose-phosphate synthase activity. When the gene was expressed in transgenic tobacco plants, a clear trend for increased SPS activity was noted.	Down	0.88	0.747	0.703	1.234	1.331	1.259
Potri.008G195100	Pt-AGPL2.1；similar to ADP-glucose pyrophosphorylase. [ORG:Pisum sativum]; [ ortholog of CAA69978,At5g19220	At5g19220	ADG2, ADP GLUCOSE PYROPHOSPHORYLASE 2, ADP GLUCOSE PYROPHOSPHORYLASE LARGE SUBUNIT 1, APL1	Encodes the large subunit of ADP-glucose pyrophosphorylase which catalyzes the first, rate limiting step in starch biosynthesis. The large subunit plays a regulatory role whereas the small subunit (ApS) is the catalytic isoform. Four isoforms (ApL1-4) have been identified. ApL1 is the major large subunit isoform present in leaves. Mutational analysis of APS1 suggests that APL1 and APL2 can compen…	Down	0.662	0.694	0.695	1.347	1.434	1.352
Potri.014G171800	GLUCOSE-1-PHOSPHATE ADENYLYLTRANSFERASE SMALL SUBUNIT, CHLOROPLASTIC	AT5G48300	ADG1, ADP GLUCOSE PYROPHOSPHORYLASE 1, ADP-GLUCOSE PYROPHOSPHORYLASE SMALL SUBUNIT 1, APS1	Encodes the small subunit of ADP-glucose pyrophosphorylase. The small subunit is the catalytic isoform responsible for ADP-glucose pyrophosphorylase activity. The presence of the small subunit is required for large subunit stability. Two isoforms of the small subunit (ApS1 and ApS2) have been described. ApS1 is the major small subunit isoform present in all plant tissues tested. The mRNA is cell-…	Down	0.759	0.766	0.75	1.324	1.317	1.278
Potri.005G059500	beta-glucosidase	AT3G60120	BETA GLUCOSIDASE 27, BGLU27	beta glucosidase 27	Down	0.621	0.608	0.658	1.436	1.484	1.412
Potri.014G166800	Pt-APG1.2;similar to Glucose-6-phosphate 1-dehydrogenase 1; similar to chloroplast precursor (EC 1.1.1.49) (G6PD1) (G6PDH1).; [ ortholog of At5g35790	At5g35790	G6PD1, GLUCOSE-6-PHOSPHATE DEHYDROGENASE 1	Encodes a plastidic glucose-6-phosphate dehydrogenase that is sensitive to reduction by DTT and whose mRNA is more prevalent in developing organs but absent in the root.	Down	0.825	0.703	0.796	1.285	1.238	1.363
Potri.002G104000	GLUCOSE-6-PHOSPHATE ISOMERASE 1, CHLOROPLASTIC	AT4G24620	PGI, PGI1, PHOSPHOGLUCOSE ISOMERASE 1	The PGI1 gene encodes the plastid phospho-glucose (Glc) isomerase. While pgi1-1 mutant has a deficiency in leaf starch synthesis, it accumulates starch in root cap cells. Flowering time of the pgi1-1 mutant is significantly delayed under short-day conditions.	Down	0.777	0.805	0.771	1.306	1.29	1.275
Potri.012G132500	Pt-PGM.4;similar to Phosphoglucomutase; similar to chloroplast precursor (EC 5.4.2.2) (Glucose phosphomutase) (PGM).; [ co-ortholog (1of2) of At5g51820	At5g51820	ARABIDOPSIS THALIANA PHOSPHOGLUCOMUTASE, ATPGMP, PGM, PGM1, PHOSPHOGLUCOMUTASE, STARCH-FREE 1, STF1	Encodes a plastid isoform of the enzyme phosphoglucomutase involved in controlling photosynthetic carbon flow. Effective petiole movement against the direction of the gravity requires functional PGM activity that is required for full development of amyloplasts.	Down	0.607	0.565	0.528	1.528	1.452	1.506
Potri.015G134700	Phosphoglucomutase (glucose-cofactor) / Glucose-1-phosphate phosphotransferase	AT5G51820	ARABIDOPSIS THALIANA PHOSPHOGLUCOMUTASE, ATPGMP, PGM, PGM1, PHOSPHOGLUCOMUTASE, STARCH-FREE 1, STF1	Encodes a plastid isoform of the enzyme phosphoglucomutase involved in controlling photosynthetic carbon flow. Effective petiole movement against the direction of the gravity requires functional PGM activity that is required for full development of amyloplasts.	Down	0.75	0.825	0.915	1.059	1.396	1.194
Potri.001G087100	alpha,alpha-trehalase (E3.2.1.28, treA, treF	AT4G24040	ATTRE1, TRE1, TREHALASE 1	Encodes a trehalase, member of Glycoside Hydrolase Family 37.	Down	0.809	0.713	0.71	1.273	1.4	1.288
