# Supplementary material for: Overexpression of the Peach Transcription Factor Early Bud-Break 1 Leads to More Branches in Poplar
Source: Front Plant Sci. 2021 Jun 17;12:681283. doi: 10.3389/fpls.2021.681283 (PMC8247907; doi:10.3389/fpls.2021.681283)
Supplement: Dataset S1 — Significantly-enriched GO terms of DEGs between PpEBB1-oe and WT poplars mentioned in this study. [file Data_Sheet_2.zip › Dataset S8.xls]

## Sheet: Sheet1
Dataset S8. DEGs related to brassinosteroid (BR) biosynthesis, metabolism,and signaling.
Gene	Ortholog in Arabidopsis	Description of Arabidopsis gene in TAIR	Other names	Description of poplar gene in JGI	PpEBB1-OE_count1	PpEBB1-OE_count2	PpEBB1-OE_count3	WT_count1	WT_count2	WT_count3	Up/Down
Potri.001G270300	AT1G12740	encodes a protein with cytochrome P450 domain	CYTOCHROME P450, FAMILY 87, SUBFAMILY A, POLYPEPTIDE 2, CYP87A2	Cytochrome P450 CYP4/CYP19/CYP26 subfamilies	2	2	2	17	7	25	down
Potri.001G270400	AT1G12740	encodes a protein with cytochrome P450 domain	CYTOCHROME P450, FAMILY 87, SUBFAMILY A, POLYPEPTIDE 2, CYP87A2	Cytochrome P450 CYP4/CYP19/CYP26 subfamilies	5	2	0	20	13	34	down
Potri.001G270500	AT1G12740	encodes a protein with cytochrome P450 domain	"CYTOCHROME P450, FAMILY 87, SUBFAMILY A, POLYPEPTIDE 2", CYP87A2	Cytochrome P450 CYP4/CYP19/CYP26 subfamilies	8	8	10	54	19	20	down
Potri.001G270600	AT1G12740	encodes a protein with cytochrome P450 domain	CYTOCHROME P450, FAMILY 87, SUBFAMILY A, POLYPEPTIDE 2", CYP87A2	Cytochrome P450 CYP4/CYP19/CYP26 subfamilies	17	15	11	83	47	48	down
Potri.001G270800	AT1G12740	encodes a protein with cytochrome P450 domain	CYTOCHROME P450, FAMILY 87, SUBFAMILY A, POLYPEPTIDE 2", CYP87A2	Cytochrome P450 CYP4/CYP19/CYP26 subfamilies	1	7	4	54	95	55	down
Potri.002G069600	AT1G19630	cytochrome P450, family 722, subfamily A, polypeptide 1	CYTOCHROME P450, FAMILY 722, SUBFAMILY A, POLYPEPTIDE 1", CYP722A1	(+)-abscisic acid 8'-hydroxylase / ABA 8'-hydroxylase	20	22	23	8	6	3	up
Potri.002G126100	AT3G19270	Encodes a protein with ABA 8'-hydroxylase activity, involved in ABA catabolism. Member of the CYP707A gene family.	CYTOCHROME P450, FAMILY 707, SUBFAMILY A, POLYPEPTIDE 4", CYP707A4	(+)-abscisic acid 8'-hydroxylase / ABA 8'-hydroxylase	60	71	37	257	184	217	down
Potri.002G127100	AT5G42750	Encodes a plasma-membrane associated phosphoprotein that interacts directly with the kinase domain of BRI1 through the evolutionarily conserved C-terminal BIM motif binding to the C-lobe of the BRI1 kinase domain. It interferes with the interaction between BRI1 with its signalling partner, the plasma membrane localised LRR-receptor kinase BAK1 by inhibiting the transphosphorylation to keep BRI1 a…	BKI1, BRI1 KINASE INHIBITOR 1	BRI1 kinase inhibitor 1 (BKI1)	8	1	0	83	78	67	down
Potri.002G263800	AT1G75130	member of CYP721A	CYTOCHROME P450, FAMILY 721, SUBFAMILY A, POLYPEPTIDE 1", CYP721A1	CYP721A2v2 ； CYTOCHROME P450, FAMILY 721, SUBFAMILY A, POLYPEPTIDE 1	452	708	887	139	115	148	up
Potri.004G140900	AT3G19270	Encodes a protein with ABA 8'-hydroxylase activity, involved in ABA catabolism. Member of the CYP707A gene family.	CYTOCHROME P450, FAMILY 707, SUBFAMILY A, POLYPEPTIDE 4", CYP707A4	Pt-CYP707.5；cytochrome P450 family protein; similar to Cytochrome P450 85 (SP:Q43147) {{Lycopersicon esculentum}}; similar to member of CYP707A; [ co-ortholog (1of3) of At3g19270, ]	2525	3068	2505	95	36	27	up
Potri.004G183825	AT1G12740	encodes a protein with cytochrome P450 domain	"CYTOCHROME P450, FAMILY 87, SUBFAMILY A, POLYPEPTIDE 2", CYP87A2	Cytochrome P450 (p450)	13	18	11	0	0	0	up
Potri.004G235400	AT5G45340	Encodes a protein with ABA 8'-hydroxylase activity; involved in ABA catabolism. Mutant analyses show that disruption in the gene results in more drought tolerance whereas overexpression results in increased transpiration rate and reduced drought tolerance. Gene involved in postgermination growth. Plant P450 CYP707A3, ABA 8'-hydroxylase, binds enantioselectively (+)-ABA but not (-)-ABA, whereas th…	CYTOCHROME P450, FAMILY 707, SUBFAMILY A, POLYPEPTIDE 1", CYP707A1	Pt-CYP707.6；cytochrome P450 family protein;	65	25	25	148	389	239	down
Potri.005G047800	AT2G38050	Similar to mammalian steroid-5-alpha-reductase. Involved in the brassinolide biosynthetic pathway.	ATDET2, DWARF 6, DWF6	steroid 5-alpha-reductase (DET2)	29	36	21	2	0	2	up
Potri.005G124000	AT3G50660	Encodes a 22α hydroxylase whose reaction is a rate-limiting step in brassinosteroid biosynthetic pathway. The protein is a member of CYP90B gene family. CLM is an epi-allele with small, compressed rosette, reduced internode length, and reduced fertility, appears in selfed ddm mutant plants possibly due to loss of cytosine methylation. Transcripts accumulate in actively growing tissues, and GUS ex…	ATDWF4, CLM, CLOMAZONE-RESISTANT, CYP90B1, CYTOCHROME P450 90B1, DWARF 4, DWF4, PARTIALLY SUPPRESSING COI1 INSENSITIVITY TO JA 1, PSC1, SAV1, SHADE AVOIDANCE 1, SNP2, SUPPRESSOR OF NPH4 2	steroid 22-alpha-hydroxylase (CYP90B1, DWF4)	24	24	32	70	39	44	down
Potri.006G154500	AT2G26710	Encodes a member of the cytochrome p450 family that serves as a control point between multiple photoreceptor systems and brassinosteroid signal transduction. Involved in brassinolide metabolism. Mediates response to a variety of light signals including hypocotyl elongation and cotyledon expansion.	BAS1, CYP72B1, CYP734A1, PHYB ACTIVATION TAGGED SUPPRESSOR 1	CYTOCHROME P450 734A1	23	31	24	147	103	126	down
Potri.007G018400	AT4G36380	Encodes a cytochrome P-450 gene that is involved in leaf blade expansion by controlling polar cell expansion in the leaf length direction. Member of the CYP90C CYP450 family. ROT3 was shown to be involved in brassinosteroid biosynthesis, most likely in the conversion step of typhasterol (TY) to castasterone (CS). As 6-deoxo-CS was unable to restore the phenotype of rot3-1, it has been postulated …	ROT3, ROTUNDIFOLIA 3；Encodes a cytochrome P-450 gene that is involved in leaf blade expansion by controlling polar cell expansion in the leaf length direction. Member of the CYP90C CYP450 family. ROT3 was shown to be involved in brassinosteroid biosynthesis, most likely in the conversion step of typhasterol (TY) to castasterone (CS).	similar to ROTUNDIFOLIA 3; similar to ROTUNDIFOLIA3; [ ortholog of At4g36380,]	80	78	60	145	97	142	down
Potri.007G026500	AT3G50660	Encodes a 22α hydroxylase whose reaction is a rate-limiting step in brassinosteroid biosynthetic pathway. The protein is a member of CYP90B gene family. CLM is an epi-allele with small, compressed rosette, reduced internode length, and reduced fertility, appears in selfed ddm mutant plants possibly due to loss of cytosine methylation. Transcripts accumulate in actively growing tissues, and GUS ex…	ATDWF4, CLM, CLOMAZONE-RESISTANT, CYP90B1, CYTOCHROME P450 90B1, DWARF 4, DWF4, PARTIALLY SUPPRESSING COI1 INSENSITIVITY TO JA 1, PSC1, SAV1, SHADE AVOIDANCE 1, SNP2, SUPPRESSOR OF NPH4 2	CYTOCHROME P450 708A2-RELATED	254	275	273	690	386	514	down
Potri.008G012800	AT2G38050	Similar to mammalian steroid-5-alpha-reductase. Involved in the brassinolide biosynthetic pathway.	ATDET2, DWARF 6, DWF6	3-oxo-5-alpha-steroid 4-dehydrogenase (NADP(+)) / Cholestenone 5-alpha-reductase	104	59	66	188	135	166	down
Potri.008G013100	AT2G38050	Similar to mammalian steroid-5-alpha-reductase. Involved in the brassinolide biosynthetic pathway.	ATDET2, DWARF 6, DWF6	very-long-chain enoyl-CoA reductase (TER, TSC13, CER10)	21	12	22	61	51	39	down
Potri.008G067500	AT5G05690	Encodes a member of the CP90A family, a cytochrome P450 monooxygenase which converts 6-deoxocathasterone to 6-deoxoteasterone in the late C6 oxidation pathway and cathasterone to teasterone in the early C6 oxidation pathway of brassinolide biosynthesis. Expressed in cotyledons and leaves. Mutants display de-etiolation and derepression of light-induced genes in the dark, dwarfism, male sterility a…	CABBAGE 3, CBB3, CONSTITUTIVE PHOTOMORPHOGENIC DWARF, CPD, CYP90, CYP90A, CYP90A1, CYTOCHROME P450 90A1, DWARF 3, DWF3	cytochrome P450, family 90, subfamily A, polypeptide 1 (CYP90A1, CPD)	342	329	382	959	983	837	down
Potri.009G033900	AT2G29090	Encodes a protein with ABA 8'-hydroxylase activity, involved in ABA catabolism. Member of the CYP707A gene family. This gene predominantly accumulates in dry seeds and is up-regulated immediately following imbibition. CYP707A2 appears to play a major role in the rapid decrease in ABA levels during early seed imbibition.	CYTOCHROME P450, FAMILY 707, SUBFAMILY A, POLYPEPTIDE 2", CYP707A2	ABSCISIC ACID 8'-HYDROXYLASE 2	4	4	0	58	39	24	down
Potri.009G101700	AT3G19270	Encodes a protein with ABA 8'-hydroxylase activity, involved in ABA catabolism. Member of the CYP707A gene family.	CYTOCHROME P450, FAMILY 707, SUBFAMILY A, POLYPEPTIDE 4", CYP707A4	cytochrome P450 family protein; similar to Cytochrome P450 85 (SP:Q43147) {{Lycopersicon esculentum}}; similar to member of CYP707A; [ co-ortholog (2of3) of At3g19270, ]	32	24	22	120	90	110	down
Potri.010G189800	AT5G05690	Encodes a member of the CP90A family, a cytochrome P450 monooxygenase which converts 6-deoxocathasterone to 6-deoxoteasterone in the late C6 oxidation pathway and cathasterone to teasterone in the early C6 oxidation pathway of brassinolide biosynthesis. Expressed in cotyledons and leaves. Mutants display de-etiolation and derepression of light-induced genes in the dark, dwarfism, male sterility a…	CABBAGE 3, CBB3, CONSTITUTIVE PHOTOMORPHOGENIC DWARF, CPD, CYP90, CYP90A, CYP90A1, CYTOCHROME P450 90A1, DWARF 3, DWF3	cytochrome P450, family 90, subfamily A, polypeptide 1 (CYP90A1, CPD)	286	275	200	592	719	695	down
Potri.010G245266	AT2G38050	Similar to mammalian steroid-5-alpha-reductase. Involved in the brassinolide biosynthetic pathway.	ATDET2, DWARF 6, DWF6	very-long-chain enoyl-CoA reductase (TER, TSC13, CER10)	3	1	2	10	8	8	down
Potri.014G031100	AT5G42750	Encodes a plasma-membrane associated phosphoprotein that interacts directly with the kinase domain of BRI1 through the evolutionarily conserved C-terminal BIM motif binding to the C-lobe of the BRI1 kinase domain. It interferes with the interaction between BRI1 with its signalling partner, the plasma membrane localised LRR-receptor kinase BAK1 by inhibiting the transphosphorylation to keep BRI1 a…	BKI1, BRI1 KINASE INHIBITOR 1	BRI1 kinase inhibitor 1 (BKI1)	48	54	34	105	93	99	down
Potri.014G043000	AT1G75130	member of CYP721A	CYTOCHROME P450, FAMILY 721, SUBFAMILY A, POLYPEPTIDE 1", CYP721A1	CYTOCHROME P450, FAMILY 721, SUBFAMILY A, POLYPEPTIDE 1	25	16	14	43	19	51	down
Potri.014G179100	AT1G05160	Encodes an ent-kaurenoic acid hydroxylase, a member of the CYP88A cytochrome p450 family.	CYTOCHROME P450, FAMILY 88, SUBFAMILY A, POLYPEPTIDE 3", ATKAO1, CYP88A3, ENT-KAURENOIC ACID OXYDASE 1, KAO1	Pt-KAO2.2 KAO2 similar to ent-kaurenoic acid oxidase	636	712	642	237	238	287	up
Potri.017G115300	AT1G18400	Encodes the brassinosteroid signaling component BEE1 (BR-ENHANCED EXPRESSION 1). Positively modulates the shade avoidance syndrome in Arabidopsis seedlings.	BEE1, BR ENHANCED EXPRESSION 1；CES, CESTA, HAF, HALF FILLED	TRANSCRIPTION FACTOR BHLH75	37	12	6	53	36	54	down
Potri.018G070900	AT2G26710	Encodes a member of the cytochrome p450 family that serves as a control point between multiple photoreceptor systems and brassinosteroid signal transduction. Involved in brassinolide metabolism. Mediates response to a variety of light signals including hypocotyl elongation and cotyledon expansion.	BAS1, CYP72B1, CYP734A1, PHYB ACTIVATION TAGGED SUPPRESSOR 1	CYTOCHROME P450 734A1	11	11	13	46	16	37	down
Potri.001G246400	At5g59010	kinase with tetratricopeptide repeat domain-containing protein;(source:Araport11)	BRASSINOSTEROID-SIGNALING KINASE 5, BSK5	similar to protein kinase-related; similar to low similarity to serine/threonine/tyrosine-specific protein kinase APK1; similar to Arabidopsis thaliana; similar to SP|Q06548 PIR:S28615; [ co-ortholog (1of2) of At5g59010	599	748	877	344	261	273	up
Potri.003G088900	At5g46570	Encodes BR-signaling kinase 2 (BSK2), one of the three homologous BR-signaling kinases (BSK1, AT4G35230; BSK2, AT5G46570; BSK3, AT4G00710). Mediates signal transduction from receptor kinase BRI1 by functioning as the substrate of BRI1. Plasma membrane localized.	BRASSINOSTEROID-SIGNALING KINASE 2, BSK2	protein kinase family protein; similar to protein kinase domain containing protein; [ ortholog of At5g46570	344	501	679	125	102	113	up
Potri.014G179300	AT5G46570	Encodes BR-signaling kinase 2 (BSK2), one of the three homologous BR-signaling kinases (BSK1, AT4G35230; BSK2, AT5G46570; BSK3, AT4G00710). Mediates signal transduction from receptor kinase BRI1 by functioning as the substrate of BRI1. Plasma membrane localized.	BRASSINOSTEROID-SIGNALING KINASE 2, BSK2	BR-signaling kinase (BSK)2	208	273	263	105	78	123	up
Potri.004G117700	AT3G30180	Encodes a cytochrome p450 enzyme that catalyzes the last reaction in the production of brassinolide. It is capable of converting 6-deoxocastasterone into castasterone, a C-6 oxidation, as well as the further conversion of castasterone into brassinolide by a Baeyer-Villinger oxidation reaction at C-6, resulting in the formation of an unusual seven-membered lactone ring. The enzyme possesses high a…	BR6OX2, BRASSINOSTEROID-6-OXIDASE 2, CYP85A2	brassinosteroid-6-oxidase 2 (CYP85A2, BR6OX2)	51	81	40	24	9	7	up
Potri.004G062400	AT1G78700	BES1/BZR1 homolog 4	BEH4, BES1/BZR1 HOMOLOG 4	BES1/BZR1 HOMOLOG PROTEIN 3	189	338	438	58	29	113	up
Potri.011G071800	AT1G78700	BES1/BZR1 homolog 4	BEH4, BES1/BZR1 HOMOLOG 4	BES1/BZR1 HOMOLOG PROTEIN 3	387	521	555	146	100	185	up
