# Supplementary material for: Overexpression of the Peach Transcription Factor Early Bud-Break 1 Leads to More Branches in Poplar
Source: Front Plant Sci. 2021 Jun 17;12:681283. doi: 10.3389/fpls.2021.681283 (PMC8247907; doi:10.3389/fpls.2021.681283)
Supplement: Dataset S1 — Significantly-enriched GO terms of DEGs between PpEBB1-oe and WT poplars mentioned in this study. [file Data_Sheet_2.zip › Dataset S9.xls]

## Sheet: Sheet1
Dataset S9. DEPs related to nitrogen metabolism.
Gene	Description of poplar gene in JGI	Ortholog in Arabidopsis	Other names	Description of Arabidopsis gene in TAIR	Up/Down	PpEBB1-OE_count1	PpEBB1-OE_count2	PpEBB1-OE_count3	WT_count1	WT_count2	WT_count3
Potri.010G029100	Pt-NCPGS.7;similar to glutamine synthetase. [ORG:Glycine falcata]	AT5G35630	ATGSL1, GLN2, GLUTAMINE SYNTHETASE 2, GLUTAMINE SYNTHETASE LIKE 1, GS2		Down	0.574	0.627	0.58	1.56	1.549	1.492
Potri.001G348900	Pt-CA1.3；similar to carbonic anhydrase isoform 1. [ORG:Pyrus pyrifolia]; [ ortholog of At3g01500	At3g01500	ARABIDOPSIS THALIANA SALICYLIC ACID-BINDING PROTEIN 3, ATBCA1, ATSABP3, BETA CARBONIC ANHYDRASE 1, CA1, CARBONIC ANHYDRASE 1, DEG10, SABP3, SALICYLIC ACID-BINDING PROTEIN 3	Encodes a putative beta-carbonic anhydrase betaCA1. Together with betaCA4 (At1g70410) regulates CO2-controlled stomatal movements in guard cells, as well as attenuates immunity. Differential CA gene expression in response to changing atmospheric CO2 conditions contribute to altered disease resistance levels. Activated by OXS2 under the treatment of salt	Down	0.692	0.771	0.686	1.346	1.277	1.434
Potri.008G200100	Pt-NCPGS.8；similar to glutamine synthetase.	AT5G35630	ATGSL1, GLN2, GLUTAMINE SYNTHETASE 2, GLUTAMINE SYNTHETASE LIKE 1, GS2		Down	0.501	0.546	0.505	1.59	1.503	1.542
Potri.016G079600	carbonic anhydrase (cah)	AT3G52720	A. THALIANA ALPHA CARBONIC ANHYDRASE 1, ACA1, ALPHA CARBONIC ANHYDRASE 1, ATACA1, CAH1, CARBONIC ANHYDRASE 1	Encodes an alpha carbonic anhydrase (CAH1) located in the chloroplast stroma. Most chloroplast proteins are encoded by the nuclear genome and imported with the help of sorting signals that are intrinsic parts of the polypeptides. CAH1 takes an alternative route through the secretory pathway, and becomes N-glycosylated before entering the chloroplast. Glycosylation and intra-molecular disulfide br…	Down	0.7	0.833	0.82	1.292	1.332	1.181
Potri.016G036900	Pt-GLU1.1；similar to ferredoxin-dependent glutamate synthase. [ORG:Securigera parviflora]; [ co-ortholog (2of2) of T06228, AAP33664, At2g41220, At5g04140	At2g41220	GLU2, GLUTAMATE SYNTHASE 2	Encodes a gene whose sequence is similar to ferredoxin dependent glutamate synthase (Fd-GOGAT). Expression is most abundant in root. The mRNA is cell-to-cell mobile.	Down	0.687	0.709	0.701	1.378	1.427	1.385
Potri.005G156600	CARBONIC ANHYDRASE	AT4G33580	A. THALIANA BETA CARBONIC ANHYDRASE 5, ATBCA5, BCA5, BETA CARBONIC ANHYDRASE 5	beta carbonic anhydrase 5;(source:Araport11	Down	0.751	0.799	0.746	1.271	1.322	1.287
Potri.004G140800	Pt-NIR1.1；similar to Ferredoxin--nitrite reductase; similar to chloroplast precursor (EC 1.7.7.1) (NiR).; [ ortholog of At2g15620	At2g15620	ARABIDOPSIS THALIANA NITRITE REDUCTASE, ATHNIR, NIR, NIR1, NITRITE REDUCTASE, NITRITE REDUCTASE 1	Involved in the second step of nitrate assimilation. Its expression is induced by nitrate. The mRNA is cell-to-cell mobile.	Down	0.687	0.696	0.709	1.401	1.35	1.385
Potri.010G068200	Pt-CYN.1；similar to Cyanate hydratase (EC 4.2.1.104) (Cyanase) (Cyanate lyase) (Cyanate hydrolase).; [ ortholog of At3g23490	At3g23490	CYANASE, CYN	Encodes a cyanase that catalyzes the bicarbonate-dependent breakdown of cyanate to ammonia and bicarbonate. CYN forms a hexadecamer and is believed to be a cytosolic protein. Long-term exposure to NaCl increases CYN transcript levels. It is also expressed at higher levels in flowers relative to stems, roots, and seedlings.	Down	0.883	0.827	0.829	1.196	1.213	1.193
Potri.006G038400	Pt-GLU1.2；similar to ferredoxin-dependent glutamate synthase. [ORG:Securigera parviflora]; [ co-ortholog (1of2) of T06228, AAP33664, At2g41220, At5g04140	At2g41220	GLU2, GLUTAMATE SYNTHASE 2	Encodes a gene whose sequence is similar to ferredoxin dependent glutamate synthase (Fd-GOGAT). Expression is most abundant in root. The mRNA is cell-to-cell mobile.	Down	0.83	0.787	0.828	1.292	1.191	1.242
Potri.015G111000	glutamate dehydrogenase (NAD(P)+) (GLUD1_2, gdhA)	AT5G07440	GDH2, GLUTAMATE DEHYDROGENASE 2	Encodes the beta-subunit of the glutamate dehydrogenase. The enzyme is almost exclusively found in the mitochondria of stem and leaf companion cells.	Up	1.184	1.169	1.139	0.883	0.732	0.8
Potri.015G034700	Pt-NCPGS.3,similar to glutamine synthetase.	AT5G37600	ARABIDOPSIS GLUTAMINE SYNTHASE 1;1, ARABIDOPSIS THALIANA GLUTAMINE SYNTHASE CLONE R1, ATGLN1;1, ATGSR1, GLN1;1, GLUTAMINE SYNTHASE 1;1, GLUTAMINE SYNTHASE CLONE R1, GSR 1	encodes a cytosolic glutamine synthetase, the enzyme has high affinity with substrate ammonium	Up	1.225	1.358	1.273	0.676	0.569	0.62
Potri.013G058300	Pt-GDH1.2；similar to Glutamate dehydrogenase 1 (EC 1.4.1.3) (GDH 1).; [ co-ortholog (2of2) of At5g18170, At3g03910	At5g18170	GDH1, GLUTAMATE DEHYDROGENASE 1	Encodes the 43 kDa alpha-subunit of the glutamate dehydrogenase with a putative mitochondrial transit polypeptide and NAD(H)- and alpha-ketoglutarate-binding domains. Mitochondrial localization confirmed by subcellular fractionation. Combines in several ratios with GDH2 protein (GDH-beta) to form seven isoenzymes. Catalyzes the cleavage of glycine residues. May be involved in ammonia assimilation…	Up	1.36	1.089	1.097	0.719	0.938	0.78
